# Supplementary material for: Future trends of marine fish biomass distributions from the North Sea to the Barents Sea
Source: Nat Commun. 2024 Jul 5;15:5637. doi: 10.1038/s41467-024-49911-9 (PMC11224334; doi:10.1038/s41467-024-49911-9)
Supplement: Supplementary file 4 — Supplementary Data 1 [file 41467_2024_49911_MOESM4_ESM.xlsx]

## Sheet: Sheet1
Species	Scenario	Range	Biomass	Core range	Core biomass (%CPUE/yr)
		(% area/yr)	(% CPUE/yr)	(% area/yr)
Agonus cataphractus	SSP1-2.6 (+1.6 °C)	0.07	NA	NA	NA
Agonus cataphractus	SSP2-4.5 (+2.6 °C)	0.15	NA	NA	NA
Agonus cataphractus	SSP5-8.5 (+4.5 °C)	0.23	NA	NA	NA
Amblyraja hyperborea	SSP1-2.6 (+1.6 °C)	-0.49	NA	NA	NA
Amblyraja hyperborea	SSP2-4.5 (+2.6 °C)	-0.94	NA	NA	NA
Amblyraja hyperborea	SSP5-8.5 (+4.5 °C)	-1.22	NA	NA	NA
Amblyraja radiata	SSP1-2.6 (+1.6 °C)	-0.01	-0.16	-0.61	-0.61
Amblyraja radiata	SSP2-4.5 (+2.6 °C)	-0.07	-0.35	-0.91	-0.92
Amblyraja radiata	SSP5-8.5 (+4.5 °C)	-0.18	-0.61	-1.16	-1.17
Ammodytes marinus	SSP1-2.6 (+1.6 °C)	0	NA	NA	NA
Ammodytes marinus	SSP2-4.5 (+2.6 °C)	0	NA	NA	NA
Ammodytes marinus	SSP5-8.5 (+4.5 °C)	0.01	NA	NA	NA
Ammodytes tobianus	SSP1-2.6 (+1.6 °C)	0.02	NA	NA	NA
Ammodytes tobianus	SSP2-4.5 (+2.6 °C)	0.04	NA	NA	NA
Ammodytes tobianus	SSP5-8.5 (+4.5 °C)	0.09	NA	NA	NA
Anarhichas denticulatus	SSP1-2.6 (+1.6 °C)	0.01	NA	NA	NA
Anarhichas denticulatus	SSP2-4.5 (+2.6 °C)	-0.41	NA	NA	NA
Anarhichas denticulatus	SSP5-8.5 (+4.5 °C)	-1.32	NA	NA	NA
Anarhichas lupus	SSP1-2.6 (+1.6 °C)	0.42	0.11	0.3	0.3
Anarhichas lupus	SSP2-4.5 (+2.6 °C)	0.25	0.05	0.71	0.77
Anarhichas lupus	SSP5-8.5 (+4.5 °C)	-0.24	-0.29	0.52	0.72
Anarhichas minor	SSP1-2.6 (+1.6 °C)	-0.14	NA	NA	NA
Anarhichas minor	SSP2-4.5 (+2.6 °C)	-0.36	NA	NA	NA
Anarhichas minor	SSP5-8.5 (+4.5 °C)	-1.07	NA	NA	NA
Anguilla anguilla	SSP1-2.6 (+1.6 °C)	0.02	NA	NA	NA
Anguilla anguilla	SSP2-4.5 (+2.6 °C)	0.04	NA	NA	NA
Anguilla anguilla	SSP5-8.5 (+4.5 °C)	0.15	NA	NA	NA
Anisarchus medius	SSP1-2.6 (+1.6 °C)	-0.17	NA	NA	NA
Anisarchus medius	SSP2-4.5 (+2.6 °C)	-0.43	NA	NA	NA
Anisarchus medius	SSP5-8.5 (+4.5 °C)	-1.09	NA	NA	NA
Aphia minuta	SSP1-2.6 (+1.6 °C)	0.04	1.92	0.02	1.92
Aphia minuta	SSP2-4.5 (+2.6 °C)	0.13	5.24	0.03	5.24
Aphia minuta	SSP5-8.5 (+4.5 °C)	0.25	11.35	-0.15	11.35
Arctozenus risso	SSP1-2.6 (+1.6 °C)	-0.03	NA	NA	NA
Arctozenus risso	SSP2-4.5 (+2.6 °C)	-0.21	NA	NA	NA
Arctozenus risso	SSP5-8.5 (+4.5 °C)	-0.63	NA	NA	NA
Argentina silus	SSP1-2.6 (+1.6 °C)	0.46	0.42	0.69	0.48
Argentina silus	SSP2-4.5 (+2.6 °C)	0.9	1.21	1.43	1.48
Argentina silus	SSP5-8.5 (+4.5 °C)	1.72	2.84	3.01	3.64
Argentina sphyraena	SSP1-2.6 (+1.6 °C)	0.14	NA	NA	NA
Argentina sphyraena	SSP2-4.5 (+2.6 °C)	0.39	NA	NA	NA
Argentina sphyraena	SSP5-8.5 (+4.5 °C)	0.76	NA	NA	NA
Arnoglossus laterna	SSP1-2.6 (+1.6 °C)	-0.01	NA	NA	NA
Arnoglossus laterna	SSP2-4.5 (+2.6 °C)	-0.03	NA	NA	NA
Arnoglossus laterna	SSP5-8.5 (+4.5 °C)	-0.08	NA	NA	NA
Artediellus atlanticus	SSP1-2.6 (+1.6 °C)	-0.04	-0.19	-0.95	-0.94
Artediellus atlanticus	SSP2-4.5 (+2.6 °C)	-0.19	-0.32	-0.96	-0.95
Artediellus atlanticus	SSP5-8.5 (+4.5 °C)	-0.74	-0.67	-0.91	-0.9
Boreogadus saida	SSP1-2.6 (+1.6 °C)	-0.42	-0.81	-0.92	-0.86
Boreogadus saida	SSP2-4.5 (+2.6 °C)	-0.91	-0.85	-0.87	-0.8
Boreogadus saida	SSP5-8.5 (+4.5 °C)	-1.23	-0.9	-0.9	-0.83
Brosme brosme	SSP1-2.6 (+1.6 °C)	0.43	0.31	0.41	0.47
Brosme brosme	SSP2-4.5 (+2.6 °C)	0.88	0.89	1.1	1.53
Brosme brosme	SSP5-8.5 (+4.5 °C)	2.32	2.33	3.37	4.86
Buglossidium luteum	SSP1-2.6 (+1.6 °C)	0	NA	NA	NA
Buglossidium luteum	SSP2-4.5 (+2.6 °C)	-0.01	NA	NA	NA
Buglossidium luteum	SSP5-8.5 (+4.5 °C)	-0.02	NA	NA	NA
Callionymus lyra	SSP1-2.6 (+1.6 °C)	0.05	NA	NA	NA
Callionymus lyra	SSP2-4.5 (+2.6 °C)	0.14	NA	NA	NA
Callionymus lyra	SSP5-8.5 (+4.5 °C)	0.31	NA	NA	NA
Capros aper	SSP1-2.6 (+1.6 °C)	0.41	0.56	0.43	0.6
Capros aper	SSP2-4.5 (+2.6 °C)	0.94	1.52	0.9	1.6
Capros aper	SSP5-8.5 (+4.5 °C)	3	5.3	2.92	5.59
Chelidonichthys cuculus	SSP1-2.6 (+1.6 °C)	0.2	0.25	0.32	0.39
Chelidonichthys cuculus	SSP2-4.5 (+2.6 °C)	0.54	0.58	0.87	0.95
Chelidonichthys cuculus	SSP5-8.5 (+4.5 °C)	1.14	1.49	1.84	2.37
Chelidonichthys lucerna	SSP1-2.6 (+1.6 °C)	0.04	NA	NA	NA
Chelidonichthys lucerna	SSP2-4.5 (+2.6 °C)	0.11	NA	NA	NA
Chelidonichthys lucerna	SSP5-8.5 (+4.5 °C)	0.3	NA	NA	NA
Chimaera monstrosa	SSP1-2.6 (+1.6 °C)	0.46	0.35	0.45	0.35
Chimaera monstrosa	SSP2-4.5 (+2.6 °C)	0.99	1.2	0.97	1.22
Chimaera monstrosa	SSP5-8.5 (+4.5 °C)	1.76	3.3	2.78	3.74
Clupea harengus	SSP1-2.6 (+1.6 °C)	0.06	NA	NA	NA
Clupea harengus	SSP2-4.5 (+2.6 °C)	0.17	NA	NA	NA
Clupea harengus	SSP5-8.5 (+4.5 °C)	0.57	NA	NA	NA
Cottunculus microps	SSP1-2.6 (+1.6 °C)	0	NA	NA	NA
Cottunculus microps	SSP2-4.5 (+2.6 °C)	-0.22	NA	NA	NA
Cottunculus microps	SSP5-8.5 (+4.5 °C)	-0.92	NA	NA	NA
Crystallogobius linearis	SSP1-2.6 (+1.6 °C)	0.1	NA	NA	NA
Crystallogobius linearis	SSP2-4.5 (+2.6 °C)	0.17	NA	NA	NA
Crystallogobius linearis	SSP5-8.5 (+4.5 °C)	0.37	NA	NA	NA
Cyclopterus lumpus	SSP1-2.6 (+1.6 °C)	-0.02	-0.1	-0.31	-0.32
Cyclopterus lumpus	SSP2-4.5 (+2.6 °C)	-0.09	-0.28	-1.1	-1.09
Cyclopterus lumpus	SSP5-8.5 (+4.5 °C)	-0.29	-0.59	-1.39	-1.39
Dicentrarchus labrax	SSP1-2.6 (+1.6 °C)	0.25	NA	NA	NA
Dicentrarchus labrax	SSP2-4.5 (+2.6 °C)	0.65	NA	NA	NA
Dicentrarchus labrax	SSP5-8.5 (+4.5 °C)	1.51	NA	NA	NA
Echiichthys vipera	SSP1-2.6 (+1.6 °C)	0.03	NA	NA	NA
Echiichthys vipera	SSP2-4.5 (+2.6 °C)	0.06	NA	NA	NA
Echiichthys vipera	SSP5-8.5 (+4.5 °C)	0.09	NA	NA	NA
Enchelyopus cimbrius	SSP1-2.6 (+1.6 °C)	0.16	0.14	0.15	0.14
Enchelyopus cimbrius	SSP2-4.5 (+2.6 °C)	0.3	0.29	0.39	0.45
Enchelyopus cimbrius	SSP5-8.5 (+4.5 °C)	0.55	0.48	0.93	1.07
Engraulis encrasicolus	SSP1-2.6 (+1.6 °C)	0.05	NA	NA	NA
Engraulis encrasicolus	SSP2-4.5 (+2.6 °C)	0.16	NA	NA	NA
Engraulis encrasicolus	SSP5-8.5 (+4.5 °C)	0.37	NA	NA	NA
Entelurus aequoreus	SSP1-2.6 (+1.6 °C)	0.3	0.22	0.54	0.73
Entelurus aequoreus	SSP2-4.5 (+2.6 °C)	0.79	0.51	1.08	1.45
Entelurus aequoreus	SSP5-8.5 (+4.5 °C)	1.31	1.17	2.28	3.27
Etmopterus spinax	SSP1-2.6 (+1.6 °C)	0.3	0.38	0.45	0.36
Etmopterus spinax	SSP2-4.5 (+2.6 °C)	0.67	1.16	1.2	1.2
Etmopterus spinax	SSP5-8.5 (+4.5 °C)	1.24	3	2.55	3.22
Eumicrotremus spinosus	SSP1-2.6 (+1.6 °C)	-0.3	NA	NA	NA
Eumicrotremus spinosus	SSP2-4.5 (+2.6 °C)	-0.58	NA	NA	NA
Eumicrotremus spinosus	SSP5-8.5 (+4.5 °C)	-1.08	NA	NA	NA
Eutrigla gurnardus	SSP1-2.6 (+1.6 °C)	0.09	0.08	0.24	0.22
Eutrigla gurnardus	SSP2-4.5 (+2.6 °C)	0.21	0.08	0.2	0.22
Eutrigla gurnardus	SSP5-8.5 (+4.5 °C)	0.43	0.28	0.63	0.87
Gadiculus argenteus	SSP1-2.6 (+1.6 °C)	0.44	0.42	0.56	0.44
Gadiculus argenteus	SSP2-4.5 (+2.6 °C)	0.82	1.63	1.26	1.73
Gadiculus argenteus	SSP5-8.5 (+4.5 °C)	1.24	5	3.27	5.63
Gadus morhua	SSP1-2.6 (+1.6 °C)	0	-0.37	-0.92	-0.87
Gadus morhua	SSP2-4.5 (+2.6 °C)	-0.03	-0.43	-0.89	-0.84
Gadus morhua	SSP5-8.5 (+4.5 °C)	-0.08	-0.48	-0.85	-0.81
Galeus melastomus	SSP1-2.6 (+1.6 °C)	0.45	0.35	0.45	0.32
Galeus melastomus	SSP2-4.5 (+2.6 °C)	1.03	1.07	1.04	1.07
Galeus melastomus	SSP5-8.5 (+4.5 °C)	1.98	2.56	2.75	2.78
Glyptocephalus cynoglossus	SSP1-2.6 (+1.6 °C)	0.2	0.35	0.48	0.41
Glyptocephalus cynoglossus	SSP2-4.5 (+2.6 °C)	0.33	0.88	1.14	1.15
Glyptocephalus cynoglossus	SSP5-8.5 (+4.5 °C)	0.4	1.91	2.6	2.98
Helicolenus dactylopterus	SSP1-2.6 (+1.6 °C)	0.47	0.59	0.65	0.72
Helicolenus dactylopterus	SSP2-4.5 (+2.6 °C)	0.91	1.31	1.24	1.54
Helicolenus dactylopterus	SSP5-8.5 (+4.5 °C)	2.37	4.28	3.74	5.62
Hippoglossoides platessoides	SSP1-2.6 (+1.6 °C)	-0.01	-0.44	-0.95	-0.96
Hippoglossoides platessoides	SSP2-4.5 (+2.6 °C)	-0.03	-0.63	-0.89	-0.87
Hippoglossoides platessoides	SSP5-8.5 (+4.5 °C)	-0.06	-0.88	-1.01	-1
Hippoglossus hippoglossus	SSP1-2.6 (+1.6 °C)	0.23	0.76	0.34	0.39
Hippoglossus hippoglossus	SSP2-4.5 (+2.6 °C)	0.57	4.57	0.79	1.01
Hippoglossus hippoglossus	SSP5-8.5 (+4.5 °C)	1.36	11.08	2.62	3.05
Hyperoplus immaculatus	SSP1-2.6 (+1.6 °C)	-0.12	0.16	0.12	0.22
Hyperoplus immaculatus	SSP2-4.5 (+2.6 °C)	0.3	0.42	0.61	0.8
Hyperoplus immaculatus	SSP5-8.5 (+4.5 °C)	0.58	1.09	1.15	1.78
Hyperoplus lanceolatus	SSP1-2.6 (+1.6 °C)	0.04	NA	NA	NA
Hyperoplus lanceolatus	SSP2-4.5 (+2.6 °C)	0.07	NA	NA	NA
Hyperoplus lanceolatus	SSP5-8.5 (+4.5 °C)	0.13	NA	NA	NA
Lepidorhombus whiffiagonis	SSP1-2.6 (+1.6 °C)	0.33	0.44	0.32	0.41
Lepidorhombus whiffiagonis	SSP2-4.5 (+2.6 °C)	0.78	1.07	0.87	1.11
Lepidorhombus whiffiagonis	SSP5-8.5 (+4.5 °C)	2.5	3.03	2.94	3.8
Leptagonus decagonus	SSP1-2.6 (+1.6 °C)	-0.39	-0.7	-0.84	-0.88
Leptagonus decagonus	SSP2-4.5 (+2.6 °C)	-0.88	-0.92	-0.95	-0.92
Leptagonus decagonus	SSP5-8.5 (+4.5 °C)	-1.23	-1.09	-1.03	-1.01
Leptoclinus maculatus	SSP1-2.6 (+1.6 °C)	-0.24	-0.71	-0.95	-0.9
Leptoclinus maculatus	SSP2-4.5 (+2.6 °C)	-0.48	-0.87	-0.85	-0.81
Leptoclinus maculatus	SSP5-8.5 (+4.5 °C)	-1.11	-1.03	-0.92	-0.89
Lesueurigobius friesii	SSP1-2.6 (+1.6 °C)	-0.5	NA	NA	NA
Lesueurigobius friesii	SSP2-4.5 (+2.6 °C)	-1.02	NA	NA	NA
Lesueurigobius friesii	SSP5-8.5 (+4.5 °C)	-1.29	NA	NA	NA
Leucoraja naevus	SSP1-2.6 (+1.6 °C)	0.1	NA	NA	NA
Leucoraja naevus	SSP2-4.5 (+2.6 °C)	0.25	NA	NA	NA
Leucoraja naevus	SSP5-8.5 (+4.5 °C)	0.7	NA	NA	NA
Limanda limanda	SSP1-2.6 (+1.6 °C)	0.06	0	0.02	0
Limanda limanda	SSP2-4.5 (+2.6 °C)	0.11	-0.04	-0.03	-0.07
Limanda limanda	SSP5-8.5 (+4.5 °C)	0.2	-0.15	-0.19	-0.24
Liparis bathyarcticus	SSP1-2.6 (+1.6 °C)	-0.49	NA	NA	NA
Liparis bathyarcticus	SSP2-4.5 (+2.6 °C)	-1	NA	NA	NA
Liparis bathyarcticus	SSP5-8.5 (+4.5 °C)	-1.24	NA	NA	NA
Liparis fabricii	SSP1-2.6 (+1.6 °C)	-1.02	NA	NA	NA
Liparis fabricii	SSP2-4.5 (+2.6 °C)	-1.02	NA	NA	NA
Liparis fabricii	SSP5-8.5 (+4.5 °C)	-0.99	NA	NA	NA
Lophius budegassa	SSP1-2.6 (+1.6 °C)	0.28	NA	NA	NA
Lophius budegassa	SSP2-4.5 (+2.6 °C)	0.71	NA	NA	NA
Lophius budegassa	SSP5-8.5 (+4.5 °C)	1.62	NA	NA	NA
Lophius piscatorius	SSP1-2.6 (+1.6 °C)	0.38	0.44	0.72	0.72
Lophius piscatorius	SSP2-4.5 (+2.6 °C)	0.89	0.95	1.32	1.42
Lophius piscatorius	SSP5-8.5 (+4.5 °C)	1.85	2.02	3.35	3.88
Lumpenus lampretaeformis	SSP1-2.6 (+1.6 °C)	-0.21	-0.63	-0.94	-0.9
Lumpenus lampretaeformis	SSP2-4.5 (+2.6 °C)	-0.45	-0.85	-0.87	-0.84
Lumpenus lampretaeformis	SSP5-8.5 (+4.5 °C)	-0.99	-1.07	-0.98	-0.96
Lycodes esmarkii	SSP1-2.6 (+1.6 °C)	-0.04	NA	NA	NA
Lycodes esmarkii	SSP2-4.5 (+2.6 °C)	-0.32	NA	NA	NA
Lycodes esmarkii	SSP5-8.5 (+4.5 °C)	-0.83	NA	NA	NA
Lycodes eudipleurostictus	SSP1-2.6 (+1.6 °C)	-0.6	NA	NA	NA
Lycodes eudipleurostictus	SSP2-4.5 (+2.6 °C)	-0.94	NA	NA	NA
Lycodes eudipleurostictus	SSP5-8.5 (+4.5 °C)	-1.11	NA	NA	NA
Lycodes gracilis	SSP1-2.6 (+1.6 °C)	0.08	0.04	-0.04	-0.03
Lycodes gracilis	SSP2-4.5 (+2.6 °C)	-0.01	-0.21	-0.7	-0.69
Lycodes gracilis	SSP5-8.5 (+4.5 °C)	-0.29	-0.75	-1.23	-1.23
Lycodes pallidus	SSP1-2.6 (+1.6 °C)	-0.67	-0.95	-1.01	-0.94
Lycodes pallidus	SSP2-4.5 (+2.6 °C)	-1.02	-0.82	-0.95	-0.84
Lycodes pallidus	SSP5-8.5 (+4.5 °C)	-1.11	-0.86	-0.96	-0.87
Lycodes reticulatus	SSP1-2.6 (+1.6 °C)	-0.65	NA	NA	NA
Lycodes reticulatus	SSP2-4.5 (+2.6 °C)	-1.03	NA	NA	NA
Lycodes reticulatus	SSP5-8.5 (+4.5 °C)	-1.18	NA	NA	NA
Lycodes rossi	SSP1-2.6 (+1.6 °C)	-0.42	NA	NA	NA
Lycodes rossi	SSP2-4.5 (+2.6 °C)	-0.86	NA	NA	NA
Lycodes rossi	SSP5-8.5 (+4.5 °C)	-1.22	NA	NA	NA
Lycodes seminudus	SSP1-2.6 (+1.6 °C)	-0.78	NA	NA	NA
Lycodes seminudus	SSP2-4.5 (+2.6 °C)	-0.99	NA	NA	NA
Lycodes seminudus	SSP5-8.5 (+4.5 °C)	-1.02	NA	NA	NA
Lycodes vahlii	SSP1-2.6 (+1.6 °C)	0.17	0.07	0.35	0.2
Lycodes vahlii	SSP2-4.5 (+2.6 °C)	0.23	0.48	0.81	0.68
Lycodes vahlii	SSP5-8.5 (+4.5 °C)	0.3	0.79	1.19	1.09
Macrourus berglax	SSP1-2.6 (+1.6 °C)	-0.25	NA	NA	NA
Macrourus berglax	SSP2-4.5 (+2.6 °C)	-0.49	NA	NA	NA
Macrourus berglax	SSP5-8.5 (+4.5 °C)	-0.83	NA	NA	NA
Mallotus villosus	SSP1-2.6 (+1.6 °C)	-0.26	-0.58	-0.88	-0.86
Mallotus villosus	SSP2-4.5 (+2.6 °C)	-0.61	-0.88	-0.93	-0.9
Mallotus villosus	SSP5-8.5 (+4.5 °C)	-1.22	-1.15	-1.06	-1.07
Maurolicus muelleri	SSP1-2.6 (+1.6 °C)	0.05	0.25	0.34	0.3
Maurolicus muelleri	SSP2-4.5 (+2.6 °C)	0.08	0.63	0.85	0.79
Maurolicus muelleri	SSP5-8.5 (+4.5 °C)	0.11	1.1	1.82	1.6
Melanogrammus aeglefinus	SSP1-2.6 (+1.6 °C)	0.03	0.31	0.64	0.59
Melanogrammus aeglefinus	SSP2-4.5 (+2.6 °C)	0.05	0.63	1.09	1.07
Melanogrammus aeglefinus	SSP5-8.5 (+4.5 °C)	0.07	1.5	3.54	3.81
Merlangius merlangus	SSP1-2.6 (+1.6 °C)	0.06	0.16	0.33	0.41
Merlangius merlangus	SSP2-4.5 (+2.6 °C)	0.18	0.4	0.85	1.04
Merlangius merlangus	SSP5-8.5 (+4.5 °C)	0.53	0.92	1.66	2.27
Merluccius merluccius	SSP1-2.6 (+1.6 °C)	0.17	0.27	0.59	0.59
Merluccius merluccius	SSP2-4.5 (+2.6 °C)	0.25	0.51	1.39	1.41
Merluccius merluccius	SSP5-8.5 (+4.5 °C)	0.34	0.93	2.54	2.86
Microchirus variegatus	SSP1-2.6 (+1.6 °C)	0.31	NA	NA	NA
Microchirus variegatus	SSP2-4.5 (+2.6 °C)	0.76	NA	NA	NA
Microchirus variegatus	SSP5-8.5 (+4.5 °C)	1.53	NA	NA	NA
Micromesistius poutassou	SSP1-2.6 (+1.6 °C)	0.3	0.38	0.56	0.51
Micromesistius poutassou	SSP2-4.5 (+2.6 °C)	0.41	0.75	0.96	0.96
Micromesistius poutassou	SSP5-8.5 (+4.5 °C)	0.59	1.29	1.63	1.68
Microstomus kitt	SSP1-2.6 (+1.6 °C)	0.07	0.12	0.19	0.22
Microstomus kitt	SSP2-4.5 (+2.6 °C)	0.19	0.23	0.35	0.41
Microstomus kitt	SSP5-8.5 (+4.5 °C)	0.43	0.44	1.01	1.14
Molva molva	SSP1-2.6 (+1.6 °C)	0.37	0.43	0.38	0.44
Molva molva	SSP2-4.5 (+2.6 °C)	0.85	1.04	1.01	1.21
Molva molva	SSP5-8.5 (+4.5 °C)	1.98	2.71	3.14	4
Mullus surmuletus	SSP1-2.6 (+1.6 °C)	0.04	NA	NA	NA
Mullus surmuletus	SSP2-4.5 (+2.6 °C)	0.12	NA	NA	NA
Mullus surmuletus	SSP5-8.5 (+4.5 °C)	0.34	NA	NA	NA
Myoxocephalus scorpius	SSP1-2.6 (+1.6 °C)	-0.04	NA	NA	NA
Myoxocephalus scorpius	SSP2-4.5 (+2.6 °C)	-0.07	NA	NA	NA
Myoxocephalus scorpius	SSP5-8.5 (+4.5 °C)	-0.12	NA	NA	NA
Myxine glutinosa	SSP1-2.6 (+1.6 °C)	0.04	0.2	0.25	0.18
Myxine glutinosa	SSP2-4.5 (+2.6 °C)	0.06	0.65	0.78	0.77
Myxine glutinosa	SSP5-8.5 (+4.5 °C)	0.09	1.45	1.41	1.8
Pholis gunnellus	SSP1-2.6 (+1.6 °C)	0.08	NA	NA	NA
Pholis gunnellus	SSP2-4.5 (+2.6 °C)	0.17	NA	NA	NA
Pholis gunnellus	SSP5-8.5 (+4.5 °C)	0.24	NA	NA	NA
Phycis blennoides	SSP1-2.6 (+1.6 °C)	0.48	0.32	0.45	0.3
Phycis blennoides	SSP2-4.5 (+2.6 °C)	0.94	1.24	1.06	1.25
Phycis blennoides	SSP5-8.5 (+4.5 °C)	1.8	3.33	2.86	3.63
Platichthys flesus	SSP1-2.6 (+1.6 °C)	0.03	NA	NA	NA
Platichthys flesus	SSP2-4.5 (+2.6 °C)	0.05	NA	NA	NA
Platichthys flesus	SSP5-8.5 (+4.5 °C)	0.08	NA	NA	NA
Pleuronectes platessa	SSP1-2.6 (+1.6 °C)	0.1	NA	NA	NA
Pleuronectes platessa	SSP2-4.5 (+2.6 °C)	0.15	NA	NA	NA
Pleuronectes platessa	SSP5-8.5 (+4.5 °C)	0.19	NA	NA	NA
Pollachius pollachius	SSP1-2.6 (+1.6 °C)	0.18	0.24	0.22	0.31
Pollachius pollachius	SSP2-4.5 (+2.6 °C)	0.41	0.6	0.43	0.69
Pollachius pollachius	SSP5-8.5 (+4.5 °C)	0.99	1.49	0.99	1.51
Pollachius virens	SSP1-2.6 (+1.6 °C)	0.36	0.41	0.39	0.43
Pollachius virens	SSP2-4.5 (+2.6 °C)	0.76	0.93	0.9	1
Pollachius virens	SSP5-8.5 (+4.5 °C)	1.22	2.11	2.54	2.82
Raja brachyura	SSP1-2.6 (+1.6 °C)	0.04	0.1	0.05	0.09
Raja brachyura	SSP2-4.5 (+2.6 °C)	0.09	0.22	0.44	0.49
Raja brachyura	SSP5-8.5 (+4.5 °C)	0.24	0.42	0.49	0.66
Raja clavata	SSP1-2.6 (+1.6 °C)	0.1	NA	NA	NA
Raja clavata	SSP2-4.5 (+2.6 °C)	0.24	NA	NA	NA
Raja clavata	SSP5-8.5 (+4.5 °C)	0.54	NA	NA	NA
Raja montagui	SSP1-2.6 (+1.6 °C)	0.07	0.1	0.11	0.14
Raja montagui	SSP2-4.5 (+2.6 °C)	0.13	0.2	0.33	0.37
Raja montagui	SSP5-8.5 (+4.5 °C)	0.35	0.41	0.66	0.76
Rajella fyllae	SSP1-2.6 (+1.6 °C)	0.26	5.18	0.7	0.92
Rajella fyllae	SSP2-4.5 (+2.6 °C)	0.49	6.46	1.09	1.39
Rajella fyllae	SSP5-8.5 (+4.5 °C)	0.4	5.13	1.54	1.73
Reinhardtius hippoglossoides	SSP1-2.6 (+1.6 °C)	-0.32	-0.58	-0.66	-0.7
Reinhardtius hippoglossoides	SSP2-4.5 (+2.6 °C)	-0.74	-0.84	-0.8	-0.86
Reinhardtius hippoglossoides	SSP5-8.5 (+4.5 °C)	-1.18	-1.08	-1.04	-1.05
Scomber scombrus	SSP1-2.6 (+1.6 °C)	0.08	NA	NA	NA
Scomber scombrus	SSP2-4.5 (+2.6 °C)	0.19	NA	NA	NA
Scomber scombrus	SSP5-8.5 (+4.5 °C)	0.46	NA	NA	NA
Scophthalmus maximus	SSP1-2.6 (+1.6 °C)	0	0.02	0.14	0.15
Scophthalmus maximus	SSP2-4.5 (+2.6 °C)	0.01	0.03	0.12	0.14
Scophthalmus maximus	SSP5-8.5 (+4.5 °C)	0.03	0.07	0.25	0.27
Scophthalmus rhombus	SSP1-2.6 (+1.6 °C)	0.02	NA	NA	NA
Scophthalmus rhombus	SSP2-4.5 (+2.6 °C)	0.04	NA	NA	NA
Scophthalmus rhombus	SSP5-8.5 (+4.5 °C)	0.09	NA	NA	NA
Scyliorhinus canicula	SSP1-2.6 (+1.6 °C)	0.04	0.17	0.05	0.2
Scyliorhinus canicula	SSP2-4.5 (+2.6 °C)	0.16	0.33	0.45	0.53
Scyliorhinus canicula	SSP5-8.5 (+4.5 °C)	0.43	0.77	0.86	1.04
Sebastes mentella	SSP1-2.6 (+1.6 °C)	-0.04	0.06	0.15	0.12
Sebastes mentella	SSP2-4.5 (+2.6 °C)	-0.14	0.03	0.22	0.14
Sebastes mentella	SSP5-8.5 (+4.5 °C)	-0.6	-0.45	-0.29	-0.46
Sebastes norvegicus	SSP1-2.6 (+1.6 °C)	0.41	0.36	0.53	0.49
Sebastes norvegicus	SSP2-4.5 (+2.6 °C)	0.7	0.83	1.11	1.15
Sebastes norvegicus	SSP5-8.5 (+4.5 °C)	1.01	1.87	3.32	3.62
Sebastes viviparus	SSP1-2.6 (+1.6 °C)	0.33	0.36	0.46	0.4
Sebastes viviparus	SSP2-4.5 (+2.6 °C)	0.88	0.99	1.12	1.22
Sebastes viviparus	SSP5-8.5 (+4.5 °C)	1.47	2.37	3.23	3.65
Solea solea	SSP1-2.6 (+1.6 °C)	0.04	NA	NA	NA
Solea solea	SSP2-4.5 (+2.6 °C)	0.09	NA	NA	NA
Solea solea	SSP5-8.5 (+4.5 °C)	0.17	NA	NA	NA
Sprattus sprattus	SSP1-2.6 (+1.6 °C)	0.04	0	-0.01	0.01
Sprattus sprattus	SSP2-4.5 (+2.6 °C)	0.08	-0.02	-0.02	-0.02
Sprattus sprattus	SSP5-8.5 (+4.5 °C)	0.11	-0.15	-0.18	-0.21
Squalus acanthias	SSP1-2.6 (+1.6 °C)	0.14	0.14	0.28	0.32
Squalus acanthias	SSP2-4.5 (+2.6 °C)	0.28	0.42	0.78	1.01
Squalus acanthias	SSP5-8.5 (+4.5 °C)	0.82	1.03	1.82	2.28
Trachinus draco	SSP1-2.6 (+1.6 °C)	0.05	0.07	-0.02	0.07
Trachinus draco	SSP2-4.5 (+2.6 °C)	0.07	0.1	0.01	0.09
Trachinus draco	SSP5-8.5 (+4.5 °C)	0.12	0.34	0.08	0.34
Trachurus trachurus	SSP1-2.6 (+1.6 °C)	0.04	0.33	0.48	0.34
Trachurus trachurus	SSP2-4.5 (+2.6 °C)	0.11	1.04	1.26	1.3
Trachurus trachurus	SSP5-8.5 (+4.5 °C)	0.44	2.63	2.21	3.43
Triglops murrayi	SSP1-2.6 (+1.6 °C)	-0.01	-0.3	-0.51	-0.67
Triglops murrayi	SSP2-4.5 (+2.6 °C)	-0.07	-0.43	-0.79	-0.88
Triglops murrayi	SSP5-8.5 (+4.5 °C)	-0.34	-0.67	-1.04	-1.01
Triglops nybelini	SSP1-2.6 (+1.6 °C)	-0.66	-0.83	-1.01	-0.84
Triglops nybelini	SSP2-4.5 (+2.6 °C)	-1.09	-0.8	-0.88	-0.77
Triglops nybelini	SSP5-8.5 (+4.5 °C)	-1.11	-0.81	-0.88	-0.78
Triglops pingelii	SSP1-2.6 (+1.6 °C)	-0.41	NA	NA	NA
Triglops pingelii	SSP2-4.5 (+2.6 °C)	-0.68	NA	NA	NA
Triglops pingelii	SSP5-8.5 (+4.5 °C)	-1.17	NA	NA	NA
Trisopterus esmarkii	SSP1-2.6 (+1.6 °C)	0.17	0.41	0.33	0.39
Trisopterus esmarkii	SSP2-4.5 (+2.6 °C)	0.25	1.16	1	1.3
Trisopterus esmarkii	SSP5-8.5 (+4.5 °C)	0.33	3.02	2.92	3.88
Trisopterus luscus	SSP1-2.6 (+1.6 °C)	0.06	NA	NA	NA
Trisopterus luscus	SSP2-4.5 (+2.6 °C)	0.22	NA	NA	NA
Trisopterus luscus	SSP5-8.5 (+4.5 °C)	0.49	NA	NA	NA
Trisopterus minutus	SSP1-2.6 (+1.6 °C)	0.19	0.27	0.34	0.43
Trisopterus minutus	SSP2-4.5 (+2.6 °C)	0.45	0.64	0.73	0.96
Trisopterus minutus	SSP5-8.5 (+4.5 °C)	1.16	1.65	2.01	2.76
Zeus faber	SSP1-2.6 (+1.6 °C)	0.06	NA	NA	NA
Zeus faber	SSP2-4.5 (+2.6 °C)	0.18	NA	NA	NA
Zeus faber	SSP5-8.5 (+4.5 °C)	0.47	NA	NA	NA
