# Supplementary material for: Future trends of marine fish biomass distributions from the North Sea to the Barents Sea
Source: Nat Commun. 2024 Jul 5;15:5637. doi: 10.1038/s41467-024-49911-9 (PMC11224334; doi:10.1038/s41467-024-49911-9)
Supplement: Supplementary file 6 — Supplementary Data 3 [file 41467_2024_49911_MOESM6_ESM.zip]

Archive with 1 entries (1 files):
- Supplementary Data 3.pdf
