# Supplementary material for: Future trends of marine fish biomass distributions from the North Sea to the Barents Sea
Source: Nat Commun. 2024 Jul 5;15:5637. doi: 10.1038/s41467-024-49911-9 (PMC11224334; doi:10.1038/s41467-024-49911-9)
Supplement: Supplementary file 7 — Supplementary Data 4 [file 41467_2024_49911_MOESM7_ESM.xlsx]

## Sheet: Sheet1
Species	Scenario	Distance between range units (km/yr)	Range units (polygons/yr)	Area (km2/yr)
Agonus cataphractus	SSP1-2.6 (+1.6 °C)	-0.15	0.05	-0.06
Agonus cataphractus	SSP2-4.5 (+2.6 °C)	-0.12	0.03	0.02
Agonus cataphractus	SSP5-8.5 (+4.5 °C)	-0.23	0.02	0.08
Amblyraja hyperborea	SSP1-2.6 (+1.6 °C)	0.29	0.1	-1.09
Amblyraja hyperborea	SSP2-4.5 (+2.6 °C)	1.23	0.01	-1.27
Amblyraja hyperborea	SSP5-8.5 (+4.5 °C)	3.16	-0.08	-1.47
Amblyraja radiata	SSP1-2.6 (+1.6 °C)	0	0.01	0.42
Amblyraja radiata	SSP2-4.5 (+2.6 °C)	0.07	0.04	-2.49
Amblyraja radiata	SSP5-8.5 (+4.5 °C)	-0.45	0.06	-4.97
Ammodytes marinus	SSP1-2.6 (+1.6 °C)	-0.02	0	-0.01
Ammodytes marinus	SSP2-4.5 (+2.6 °C)	-0.05	-0.01	0.02
Ammodytes marinus	SSP5-8.5 (+4.5 °C)	0.03	0	0.02
Ammodytes tobianus	SSP1-2.6 (+1.6 °C)	-0.05	0.01	0
Ammodytes tobianus	SSP2-4.5 (+2.6 °C)	-0.13	0	0.02
Ammodytes tobianus	SSP5-8.5 (+4.5 °C)	-0.11	-0.02	0.05
Anarhichas denticulatus	SSP1-2.6 (+1.6 °C)	3.93	-0.02	-0.91
Anarhichas denticulatus	SSP2-4.5 (+2.6 °C)	2.22	-0.01	-2.23
Anarhichas denticulatus	SSP5-8.5 (+4.5 °C)	0.91	0	-3.69
Anarhichas lupus	SSP1-2.6 (+1.6 °C)	-0.15	0.15	-0.02
Anarhichas lupus	SSP2-4.5 (+2.6 °C)	0.1	0.08	0.09
Anarhichas lupus	SSP5-8.5 (+4.5 °C)	0.92	-0.04	0.22
Anarhichas minor	SSP1-2.6 (+1.6 °C)	0.88	0	-1.01
Anarhichas minor	SSP2-4.5 (+2.6 °C)	0.23	-0.03	0.14
Anarhichas minor	SSP5-8.5 (+4.5 °C)	-0.58	-0.06	-3.07
Anguilla anguilla	SSP1-2.6 (+1.6 °C)	-0.11	0.01	-0.04
Anguilla anguilla	SSP2-4.5 (+2.6 °C)	-0.12	0.04	-0.11
Anguilla anguilla	SSP5-8.5 (+4.5 °C)	-0.25	0.16	-0.31
Anisarchus medius	SSP1-2.6 (+1.6 °C)	0.9	-0.02	0.27
Anisarchus medius	SSP2-4.5 (+2.6 °C)	0.4	0	0.5
Anisarchus medius	SSP5-8.5 (+4.5 °C)	0.3	-0.13	-1.09
Aphia minuta	SSP1-2.6 (+1.6 °C)	-0.38	0.05	-0.07
Aphia minuta	SSP2-4.5 (+2.6 °C)	-0.4	0.08	-0.07
Aphia minuta	SSP5-8.5 (+4.5 °C)	-0.53	0.12	-0.07
Arctozenus risso	SSP1-2.6 (+1.6 °C)	0.08	-0.02	0
Arctozenus risso	SSP2-4.5 (+2.6 °C)	0	-0.01	-0.02
Arctozenus risso	SSP5-8.5 (+4.5 °C)	0.23	-0.06	-0.06
Argentina silus	SSP1-2.6 (+1.6 °C)	-1.43	0.08	1.15
Argentina silus	SSP2-4.5 (+2.6 °C)	-1.4	0.08	0.33
Argentina silus	SSP5-8.5 (+4.5 °C)	-1.7	0.17	4.34
Argentina sphyraena	SSP1-2.6 (+1.6 °C)	0.15	0.05	-0.04
Argentina sphyraena	SSP2-4.5 (+2.6 °C)	0.13	0.1	0.16
Argentina sphyraena	SSP5-8.5 (+4.5 °C)	0.07	0.18	-0.13
Arnoglossus laterna	SSP1-2.6 (+1.6 °C)	0	0	-0.01
Arnoglossus laterna	SSP2-4.5 (+2.6 °C)	-0.05	0.02	-0.04
Arnoglossus laterna	SSP5-8.5 (+4.5 °C)	-0.29	0.03	-0.07
Artediellus atlanticus	SSP1-2.6 (+1.6 °C)	0.35	0.04	0.06
Artediellus atlanticus	SSP2-4.5 (+2.6 °C)	0.45	-0.11	0.56
Artediellus atlanticus	SSP5-8.5 (+4.5 °C)	0.73	-0.17	-0.31
Boreogadus saida	SSP1-2.6 (+1.6 °C)	-2.22	0.03	-0.88
Boreogadus saida	SSP2-4.5 (+2.6 °C)	-0.85	0.03	-1.43
Boreogadus saida	SSP5-8.5 (+4.5 °C)	-0.91	-0.07	-2.05
Brosme brosme	SSP1-2.6 (+1.6 °C)	-0.1	0.03	0.43
Brosme brosme	SSP2-4.5 (+2.6 °C)	0.09	0.05	0.55
Brosme brosme	SSP5-8.5 (+4.5 °C)	-1.36	0.15	2.71
Buglossidium luteum	SSP1-2.6 (+1.6 °C)	0.03	0	0.01
Buglossidium luteum	SSP2-4.5 (+2.6 °C)	0	0	0
Buglossidium luteum	SSP5-8.5 (+4.5 °C)	0.04	0	-0.01
Callionymus lyra	SSP1-2.6 (+1.6 °C)	-0.03	0.03	-0.05
Callionymus lyra	SSP2-4.5 (+2.6 °C)	-0.11	0.12	-0.14
Callionymus lyra	SSP5-8.5 (+4.5 °C)	-0.26	0.12	-0.08
Capros aper	SSP1-2.6 (+1.6 °C)	-0.21	0.08	-0.19
Capros aper	SSP2-4.5 (+2.6 °C)	-0.03	0.13	-0.03
Capros aper	SSP5-8.5 (+4.5 °C)	0.08	0.33	0.09
Chelidonichthys cuculus	SSP1-2.6 (+1.6 °C)	-0.08	0.07	-0.09
Chelidonichthys cuculus	SSP2-4.5 (+2.6 °C)	-0.03	0.15	-0.1
Chelidonichthys cuculus	SSP5-8.5 (+4.5 °C)	-0.26	0.22	-0.03
Chelidonichthys lucerna	SSP1-2.6 (+1.6 °C)	0.28	0.02	-0.06
Chelidonichthys lucerna	SSP2-4.5 (+2.6 °C)	0.09	0.05	-0.2
Chelidonichthys lucerna	SSP5-8.5 (+4.5 °C)	-0.59	0.15	-0.31
Chimaera monstrosa	SSP1-2.6 (+1.6 °C)	0.19	0.03	0.62
Chimaera monstrosa	SSP2-4.5 (+2.6 °C)	-0.05	0.15	0.21
Chimaera monstrosa	SSP5-8.5 (+4.5 °C)	-0.19	0.16	0.42
Clupea harengus	SSP1-2.6 (+1.6 °C)	0.26	0	0.28
Clupea harengus	SSP2-4.5 (+2.6 °C)	0.23	0.06	-1.02
Clupea harengus	SSP5-8.5 (+4.5 °C)	-0.08	0.18	-1.23
Cottunculus microps	SSP1-2.6 (+1.6 °C)	0.21	-0.04	0.07
Cottunculus microps	SSP2-4.5 (+2.6 °C)	-0.13	-0.08	-0.04
Cottunculus microps	SSP5-8.5 (+4.5 °C)	0.28	-0.14	-0.28
Crystallogobius linearis	SSP1-2.6 (+1.6 °C)	0.05	0.04	-0.08
Crystallogobius linearis	SSP2-4.5 (+2.6 °C)	-0.02	0.11	-0.19
Crystallogobius linearis	SSP5-8.5 (+4.5 °C)	-0.25	0.13	-0.16
Cyclopterus lumpus	SSP1-2.6 (+1.6 °C)	0.04	0.02	0.41
Cyclopterus lumpus	SSP2-4.5 (+2.6 °C)	0.76	0.11	0.23
Cyclopterus lumpus	SSP5-8.5 (+4.5 °C)	0.98	0.3	-0.76
Dicentrarchus labrax	SSP1-2.6 (+1.6 °C)	-0.06	-0.02	0.18
Dicentrarchus labrax	SSP2-4.5 (+2.6 °C)	-0.02	0	0.31
Dicentrarchus labrax	SSP5-8.5 (+4.5 °C)	0.5	0.05	0.33
Echiichthys vipera	SSP1-2.6 (+1.6 °C)	-0.27	0.05	-0.1
Echiichthys vipera	SSP2-4.5 (+2.6 °C)	-0.24	0.05	-0.09
Echiichthys vipera	SSP5-8.5 (+4.5 °C)	-0.42	0.1	-0.16
Enchelyopus cimbrius	SSP1-2.6 (+1.6 °C)	0.01	0.07	-1.19
Enchelyopus cimbrius	SSP2-4.5 (+2.6 °C)	-0.33	-0.01	-0.39
Enchelyopus cimbrius	SSP5-8.5 (+4.5 °C)	-0.42	0.01	3.35
Engraulis encrasicolus	SSP1-2.6 (+1.6 °C)	-0.33	0.04	-0.05
Engraulis encrasicolus	SSP2-4.5 (+2.6 °C)	-0.52	0.07	-0.05
Engraulis encrasicolus	SSP5-8.5 (+4.5 °C)	-0.71	0.07	0.09
Entelurus aequoreus	SSP1-2.6 (+1.6 °C)	0.74	0.03	0.14
Entelurus aequoreus	SSP2-4.5 (+2.6 °C)	0.13	0.08	0.16
Entelurus aequoreus	SSP5-8.5 (+4.5 °C)	-0.15	0.24	0.01
Etmopterus spinax	SSP1-2.6 (+1.6 °C)	0.03	0.05	-0.47
Etmopterus spinax	SSP2-4.5 (+2.6 °C)	-0.08	0.18	-0.71
Etmopterus spinax	SSP5-8.5 (+4.5 °C)	0.06	0.24	-0.1
Eumicrotremus spinosus	SSP1-2.6 (+1.6 °C)	0.1	-0.08	-0.03
Eumicrotremus spinosus	SSP2-4.5 (+2.6 °C)	0.15	-0.11	-0.06
Eumicrotremus spinosus	SSP5-8.5 (+4.5 °C)	0.06	-0.24	-0.18
Eutrigla gurnardus	SSP1-2.6 (+1.6 °C)	-0.16	0.02	0.05
Eutrigla gurnardus	SSP2-4.5 (+2.6 °C)	-0.26	0.08	0.04
Eutrigla gurnardus	SSP5-8.5 (+4.5 °C)	-0.29	0.16	0.03
Gadiculus argenteus	SSP1-2.6 (+1.6 °C)	-0.04	0.08	0.6
Gadiculus argenteus	SSP2-4.5 (+2.6 °C)	0.16	0.17	0.2
Gadiculus argenteus	SSP5-8.5 (+4.5 °C)	-0.15	0.16	1.72
Gadus morhua	SSP1-2.6 (+1.6 °C)	-1.26	0.02	-4.08
Gadus morhua	SSP2-4.5 (+2.6 °C)	1.26	0.05	0.7
Gadus morhua	SSP5-8.5 (+4.5 °C)	0.14	0.07	-3.38
Galeus melastomus	SSP1-2.6 (+1.6 °C)	0.01	0.09	0.23
Galeus melastomus	SSP2-4.5 (+2.6 °C)	0.2	0.1	0.98
Galeus melastomus	SSP5-8.5 (+4.5 °C)	-0.18	0.21	0.62
Glyptocephalus cynoglossus	SSP1-2.6 (+1.6 °C)	0.77	0.06	-0.38
Glyptocephalus cynoglossus	SSP2-4.5 (+2.6 °C)	-0.89	0.06	-0.82
Glyptocephalus cynoglossus	SSP5-8.5 (+4.5 °C)	0.56	0.06	2.14
Helicolenus dactylopterus	SSP1-2.6 (+1.6 °C)	0.29	0.05	0.32
Helicolenus dactylopterus	SSP2-4.5 (+2.6 °C)	0.16	0.08	0.3
Helicolenus dactylopterus	SSP5-8.5 (+4.5 °C)	0.03	0.16	1.46
Hippoglossoides platessoides	SSP1-2.6 (+1.6 °C)	0	0.03	-0.12
Hippoglossoides platessoides	SSP2-4.5 (+2.6 °C)	0	0.09	-0.27
Hippoglossoides platessoides	SSP5-8.5 (+4.5 °C)	0	0.16	-0.55
Hippoglossus hippoglossus	SSP1-2.6 (+1.6 °C)	-0.39	0.03	-0.28
Hippoglossus hippoglossus	SSP2-4.5 (+2.6 °C)	-0.33	0.09	-0.37
Hippoglossus hippoglossus	SSP5-8.5 (+4.5 °C)	-0.77	0.19	0.67
Hyperoplus immaculatus	SSP1-2.6 (+1.6 °C)	-0.42	0.04	-0.11
Hyperoplus immaculatus	SSP2-4.5 (+2.6 °C)	0.18	0.06	-0.06
Hyperoplus immaculatus	SSP5-8.5 (+4.5 °C)	-0.2	0.1	-0.06
Hyperoplus lanceolatus	SSP1-2.6 (+1.6 °C)	-0.06	-0.01	0.02
Hyperoplus lanceolatus	SSP2-4.5 (+2.6 °C)	-0.02	-0.03	0.06
Hyperoplus lanceolatus	SSP5-8.5 (+4.5 °C)	-0.1	-0.02	0.06
Lepidorhombus whiffiagonis	SSP1-2.6 (+1.6 °C)	0.22	0.07	-0.16
Lepidorhombus whiffiagonis	SSP2-4.5 (+2.6 °C)	0.1	0.21	-0.23
Lepidorhombus whiffiagonis	SSP5-8.5 (+4.5 °C)	-0.22	0.33	-0.09
Leptagonus decagonus	SSP1-2.6 (+1.6 °C)	-0.9	0.02	-2.26
Leptagonus decagonus	SSP2-4.5 (+2.6 °C)	-0.51	0	-2.89
Leptagonus decagonus	SSP5-8.5 (+4.5 °C)	-1.45	-0.03	-5.18
Leptoclinus maculatus	SSP1-2.6 (+1.6 °C)	4.14	0.02	0.76
Leptoclinus maculatus	SSP2-4.5 (+2.6 °C)	-1.74	0.03	-0.32
Leptoclinus maculatus	SSP5-8.5 (+4.5 °C)	-0.6	-0.07	-1.89
Lesueurigobius friesii	SSP1-2.6 (+1.6 °C)	0.62	-0.04	-0.04
Lesueurigobius friesii	SSP2-4.5 (+2.6 °C)	3.23	-0.06	-0.15
Lesueurigobius friesii	SSP5-8.5 (+4.5 °C)	1.06	-0.05	-0.21
Leucoraja naevus	SSP1-2.6 (+1.6 °C)	0.52	-0.02	0.07
Leucoraja naevus	SSP2-4.5 (+2.6 °C)	-0.15	0.04	-0.31
Leucoraja naevus	SSP5-8.5 (+4.5 °C)	-0.97	0.15	-0.3
Limanda limanda	SSP1-2.6 (+1.6 °C)	0.13	0.02	0.01
Limanda limanda	SSP2-4.5 (+2.6 °C)	0.25	0.01	0.08
Limanda limanda	SSP5-8.5 (+4.5 °C)	0.27	0.03	0.13
Liparis bathyarcticus	SSP1-2.6 (+1.6 °C)	-0.01	0.03	-2.32
Liparis bathyarcticus	SSP2-4.5 (+2.6 °C)	-0.29	0.05	-2.78
Liparis bathyarcticus	SSP5-8.5 (+4.5 °C)	-1.34	0.05	-5.34
Liparis fabricii	SSP1-2.6 (+1.6 °C)	0.15	0.02	-1.69
Liparis fabricii	SSP2-4.5 (+2.6 °C)	-0.92	0.07	-2.99
Liparis fabricii	SSP5-8.5 (+4.5 °C)	-0.69	0.11	-3.38
Lophius budegassa	SSP1-2.6 (+1.6 °C)	0.2	-0.01	0.09
Lophius budegassa	SSP2-4.5 (+2.6 °C)	-0.29	0.08	-0.02
Lophius budegassa	SSP5-8.5 (+4.5 °C)	-0.09	0.21	0.09
Lophius piscatorius	SSP1-2.6 (+1.6 °C)	-0.06	0.04	0.12
Lophius piscatorius	SSP2-4.5 (+2.6 °C)	0.16	0.02	1.01
Lophius piscatorius	SSP5-8.5 (+4.5 °C)	-0.69	0.11	3.12
Lumpenus lampretaeformis	SSP1-2.6 (+1.6 °C)	-0.23	0.05	-0.37
Lumpenus lampretaeformis	SSP2-4.5 (+2.6 °C)	-0.33	-0.1	-0.19
Lumpenus lampretaeformis	SSP5-8.5 (+4.5 °C)	0.6	-0.13	-0.85
Lycodes esmarkii	SSP1-2.6 (+1.6 °C)	-0.14	0	0
Lycodes esmarkii	SSP2-4.5 (+2.6 °C)	-0.11	-0.01	-0.03
Lycodes esmarkii	SSP5-8.5 (+4.5 °C)	0.31	-0.14	-0.06
Lycodes eudipleurostictus	SSP1-2.6 (+1.6 °C)	0.65	0.07	-1.23
Lycodes eudipleurostictus	SSP2-4.5 (+2.6 °C)	-0.01	-0.01	-1.42
Lycodes eudipleurostictus	SSP5-8.5 (+4.5 °C)	1.38	-0.14	-1.46
Lycodes gracilis	SSP1-2.6 (+1.6 °C)	-0.02	-0.05	0.24
Lycodes gracilis	SSP2-4.5 (+2.6 °C)	0.09	0	-0.46
Lycodes gracilis	SSP5-8.5 (+4.5 °C)	0.4	-0.03	-0.77
Lycodes pallidus	SSP1-2.6 (+1.6 °C)	-0.46	0.08	-1.86
Lycodes pallidus	SSP2-4.5 (+2.6 °C)	0.63	-0.03	-2.3
Lycodes pallidus	SSP5-8.5 (+4.5 °C)	-0.46	-0.05	-3.62
Lycodes reticulatus	SSP1-2.6 (+1.6 °C)	-0.54	0.04	-1.91
Lycodes reticulatus	SSP2-4.5 (+2.6 °C)	-0.33	-0.03	-2.2
Lycodes reticulatus	SSP5-8.5 (+4.5 °C)	-0.48	-0.08	-3.05
Lycodes rossi	SSP1-2.6 (+1.6 °C)	-0.33	-0.01	-1.97
Lycodes rossi	SSP2-4.5 (+2.6 °C)	-0.47	0.03	-1.85
Lycodes rossi	SSP5-8.5 (+4.5 °C)	-0.01	-0.01	-3.14
Lycodes seminudus	SSP1-2.6 (+1.6 °C)	0.18	-0.04	-0.47
Lycodes seminudus	SSP2-4.5 (+2.6 °C)	1.93	-0.1	-0.5
Lycodes seminudus	SSP5-8.5 (+4.5 °C)	0.18	-0.03	-0.93
Lycodes vahlii	SSP1-2.6 (+1.6 °C)	0.14	0.07	-0.11
Lycodes vahlii	SSP2-4.5 (+2.6 °C)	0	0.05	-0.02
Lycodes vahlii	SSP5-8.5 (+4.5 °C)	-0.01	0.02	-0.01
Macrourus berglax	SSP1-2.6 (+1.6 °C)	-1.2	0.01	-0.04
Macrourus berglax	SSP2-4.5 (+2.6 °C)	0.04	-0.02	-0.04
Macrourus berglax	SSP5-8.5 (+4.5 °C)	0.45	-0.05	-0.06
Mallotus villosus	SSP1-2.6 (+1.6 °C)	-1.57	0.01	-1.08
Mallotus villosus	SSP2-4.5 (+2.6 °C)	-3.1	0.02	-2.73
Mallotus villosus	SSP5-8.5 (+4.5 °C)	-1.55	-0.01	-3.48
Maurolicus muelleri	SSP1-2.6 (+1.6 °C)	0.1	-0.03	1
Maurolicus muelleri	SSP2-4.5 (+2.6 °C)	0.7	-0.08	1.3
Maurolicus muelleri	SSP5-8.5 (+4.5 °C)	-0.33	-0.07	1.9
Melanogrammus aeglefinus	SSP1-2.6 (+1.6 °C)	-0.05	-0.02	2.72
Melanogrammus aeglefinus	SSP2-4.5 (+2.6 °C)	-0.04	0	2.38
Melanogrammus aeglefinus	SSP5-8.5 (+4.5 °C)	-0.08	-0.05	4.64
Merlangius merlangus	SSP1-2.6 (+1.6 °C)	0.21	0.02	-0.11
Merlangius merlangus	SSP2-4.5 (+2.6 °C)	-0.01	0.07	-0.32
Merlangius merlangus	SSP5-8.5 (+4.5 °C)	0.2	0.2	0.01
Merluccius merluccius	SSP1-2.6 (+1.6 °C)	-0.17	0	0.28
Merluccius merluccius	SSP2-4.5 (+2.6 °C)	-0.13	-0.09	1.94
Merluccius merluccius	SSP5-8.5 (+4.5 °C)	-0.24	-0.04	1.84
Microchirus variegatus	SSP1-2.6 (+1.6 °C)	-0.22	-0.01	0.09
Microchirus variegatus	SSP2-4.5 (+2.6 °C)	-0.33	0.06	0.17
Microchirus variegatus	SSP5-8.5 (+4.5 °C)	-0.56	0.22	0.09
Micromesistius poutassou	SSP1-2.6 (+1.6 °C)	-0.19	0.05	0.39
Micromesistius poutassou	SSP2-4.5 (+2.6 °C)	0.18	0.04	0.96
Micromesistius poutassou	SSP5-8.5 (+4.5 °C)	0.11	-0.01	1.86
Microstomus kitt	SSP1-2.6 (+1.6 °C)	-0.16	0.02	-0.3
Microstomus kitt	SSP2-4.5 (+2.6 °C)	-0.03	0.08	-0.53
Microstomus kitt	SSP5-8.5 (+4.5 °C)	-0.19	0.25	-0.4
Molva molva	SSP1-2.6 (+1.6 °C)	0.21	0.01	0.31
Molva molva	SSP2-4.5 (+2.6 °C)	0.12	0.05	0.24
Molva molva	SSP5-8.5 (+4.5 °C)	0.19	0.14	1.25
Mullus surmuletus	SSP1-2.6 (+1.6 °C)	-0.48	0.08	-0.82
Mullus surmuletus	SSP2-4.5 (+2.6 °C)	-0.78	0.14	-0.93
Mullus surmuletus	SSP5-8.5 (+4.5 °C)	-1.04	0.22	-1.06
Myoxocephalus scorpius	SSP1-2.6 (+1.6 °C)	-0.11	0.03	-0.09
Myoxocephalus scorpius	SSP2-4.5 (+2.6 °C)	-0.16	0.05	-0.15
Myoxocephalus scorpius	SSP5-8.5 (+4.5 °C)	-0.2	0.02	-0.11
Myxine glutinosa	SSP1-2.6 (+1.6 °C)	0.03	0.02	0.44
Myxine glutinosa	SSP2-4.5 (+2.6 °C)	0.04	-0.01	2.45
Myxine glutinosa	SSP5-8.5 (+4.5 °C)	-0.03	-0.02	5.72
Pholis gunnellus	SSP1-2.6 (+1.6 °C)	-0.97	0.06	-0.27
Pholis gunnellus	SSP2-4.5 (+2.6 °C)	-0.69	0.06	-0.18
Pholis gunnellus	SSP5-8.5 (+4.5 °C)	-0.76	0.05	-0.16
Phycis blennoides	SSP1-2.6 (+1.6 °C)	-0.07	0.1	0.6
Phycis blennoides	SSP2-4.5 (+2.6 °C)	0.22	0.16	-0.19
Phycis blennoides	SSP5-8.5 (+4.5 °C)	-0.19	0.23	0.59
Platichthys flesus	SSP1-2.6 (+1.6 °C)	-0.2	0.04	-0.06
Platichthys flesus	SSP2-4.5 (+2.6 °C)	-0.24	0.04	-0.05
Platichthys flesus	SSP5-8.5 (+4.5 °C)	-0.16	0.04	-0.05
Pleuronectes platessa	SSP1-2.6 (+1.6 °C)	-0.08	0.03	-0.02
Pleuronectes platessa	SSP2-4.5 (+2.6 °C)	0.09	0.03	0
Pleuronectes platessa	SSP5-8.5 (+4.5 °C)	0.08	0.04	0.04
Pollachius pollachius	SSP1-2.6 (+1.6 °C)	-0.35	0.06	-0.17
Pollachius pollachius	SSP2-4.5 (+2.6 °C)	-0.86	0.18	-0.25
Pollachius pollachius	SSP5-8.5 (+4.5 °C)	-0.64	0.21	-0.19
Pollachius virens	SSP1-2.6 (+1.6 °C)	0.01	0	2.22
Pollachius virens	SSP2-4.5 (+2.6 °C)	-0.07	0.12	0.39
Pollachius virens	SSP5-8.5 (+4.5 °C)	-0.15	0.08	3.01
Raja brachyura	SSP1-2.6 (+1.6 °C)	-0.3	0.04	-0.58
Raja brachyura	SSP2-4.5 (+2.6 °C)	0.83	0.08	-0.69
Raja brachyura	SSP5-8.5 (+4.5 °C)	-0.72	0.22	-1.45
Raja clavata	SSP1-2.6 (+1.6 °C)	-0.34	0.06	-0.19
Raja clavata	SSP2-4.5 (+2.6 °C)	-0.62	0.09	-0.21
Raja clavata	SSP5-8.5 (+4.5 °C)	-1.33	0.19	-0.32
Raja montagui	SSP1-2.6 (+1.6 °C)	-0.14	0.05	-0.47
Raja montagui	SSP2-4.5 (+2.6 °C)	-0.21	0.11	-0.54
Raja montagui	SSP5-8.5 (+4.5 °C)	-0.35	0.19	-0.52
Rajella fyllae	SSP1-2.6 (+1.6 °C)	0.13	0.04	-0.06
Rajella fyllae	SSP2-4.5 (+2.6 °C)	0.31	0.09	-0.05
Rajella fyllae	SSP5-8.5 (+4.5 °C)	0.36	0.01	0.2
Reinhardtius hippoglossoides	SSP1-2.6 (+1.6 °C)	0.38	0.11	-1.41
Reinhardtius hippoglossoides	SSP2-4.5 (+2.6 °C)	1.56	0.06	-1.65
Reinhardtius hippoglossoides	SSP5-8.5 (+4.5 °C)	2.66	-0.06	-1.9
Scomber scombrus	SSP1-2.6 (+1.6 °C)	-0.11	0.06	-0.26
Scomber scombrus	SSP2-4.5 (+2.6 °C)	0.06	0.05	0.82
Scomber scombrus	SSP5-8.5 (+4.5 °C)	-0.1	0.18	-0.49
Scophthalmus maximus	SSP1-2.6 (+1.6 °C)	0.01	0	0
Scophthalmus maximus	SSP2-4.5 (+2.6 °C)	-0.1	0	0.01
Scophthalmus maximus	SSP5-8.5 (+4.5 °C)	-0.07	0.03	-0.03
Scophthalmus rhombus	SSP1-2.6 (+1.6 °C)	-0.22	0.06	-0.1
Scophthalmus rhombus	SSP2-4.5 (+2.6 °C)	0.02	0.04	-0.07
Scophthalmus rhombus	SSP5-8.5 (+4.5 °C)	0.11	0.04	-0.05
Scyliorhinus canicula	SSP1-2.6 (+1.6 °C)	0.2	0.03	-0.77
Scyliorhinus canicula	SSP2-4.5 (+2.6 °C)	0.15	0.09	-0.83
Scyliorhinus canicula	SSP5-8.5 (+4.5 °C)	-0.18	0.18	-0.78
Sebastes mentella	SSP1-2.6 (+1.6 °C)	0.19	-0.01	0.02
Sebastes mentella	SSP2-4.5 (+2.6 °C)	0.17	-0.01	-0.06
Sebastes mentella	SSP5-8.5 (+4.5 °C)	0.09	0.09	-0.57
Sebastes norvegicus	SSP1-2.6 (+1.6 °C)	-0.06	-0.01	1.75
Sebastes norvegicus	SSP2-4.5 (+2.6 °C)	-0.03	0.06	-0.14
Sebastes norvegicus	SSP5-8.5 (+4.5 °C)	-0.09	0.1	0.19
Sebastes viviparus	SSP1-2.6 (+1.6 °C)	-0.57	0.04	0.51
Sebastes viviparus	SSP2-4.5 (+2.6 °C)	1.83	0.09	3.43
Sebastes viviparus	SSP5-8.5 (+4.5 °C)	-2.44	0.1	5.01
Solea solea	SSP1-2.6 (+1.6 °C)	-0.4	0.02	-0.04
Solea solea	SSP2-4.5 (+2.6 °C)	-0.7	0.08	-0.12
Solea solea	SSP5-8.5 (+4.5 °C)	-0.86	0.11	-0.16
Sprattus sprattus	SSP1-2.6 (+1.6 °C)	-0.06	-0.01	0.04
Sprattus sprattus	SSP2-4.5 (+2.6 °C)	-0.05	0.02	0.01
Sprattus sprattus	SSP5-8.5 (+4.5 °C)	-0.07	0.02	0.03
Squalus acanthias	SSP1-2.6 (+1.6 °C)	0.15	0	-0.15
Squalus acanthias	SSP2-4.5 (+2.6 °C)	0.27	0.09	-0.37
Squalus acanthias	SSP5-8.5 (+4.5 °C)	0.13	0.15	-0.29
Trachinus draco	SSP1-2.6 (+1.6 °C)	-0.07	0.02	-0.03
Trachinus draco	SSP2-4.5 (+2.6 °C)	-0.18	0	0.02
Trachinus draco	SSP5-8.5 (+4.5 °C)	-0.3	0.01	0.01
Trachurus trachurus	SSP1-2.6 (+1.6 °C)	0.19	0	-0.32
Trachurus trachurus	SSP2-4.5 (+2.6 °C)	0.21	0.06	-0.91
Trachurus trachurus	SSP5-8.5 (+4.5 °C)	0.11	0.2	-1.04
Triglops murrayi	SSP1-2.6 (+1.6 °C)	0.13	0.02	0
Triglops murrayi	SSP2-4.5 (+2.6 °C)	0.24	0.06	0.37
Triglops murrayi	SSP5-8.5 (+4.5 °C)	0.53	0.09	-1.43
Triglops nybelini	SSP1-2.6 (+1.6 °C)	-0.62	0.08	-2.25
Triglops nybelini	SSP2-4.5 (+2.6 °C)	-1.45	0.12	-3.87
Triglops nybelini	SSP5-8.5 (+4.5 °C)	-0.56	0.06	-5.12
Triglops pingelii	SSP1-2.6 (+1.6 °C)	0.26	-0.01	-0.24
Triglops pingelii	SSP2-4.5 (+2.6 °C)	0.38	-0.09	-0.27
Triglops pingelii	SSP5-8.5 (+4.5 °C)	1.67	-0.27	-0.43
Trisopterus esmarkii	SSP1-2.6 (+1.6 °C)	0.1	0.1	-4.07
Trisopterus esmarkii	SSP2-4.5 (+2.6 °C)	-0.13	0.01	0.89
Trisopterus esmarkii	SSP5-8.5 (+4.5 °C)	-0.15	0.07	2.25
Trisopterus luscus	SSP1-2.6 (+1.6 °C)	0.39	-0.04	0.14
Trisopterus luscus	SSP2-4.5 (+2.6 °C)	0.61	-0.03	0.64
Trisopterus luscus	SSP5-8.5 (+4.5 °C)	0.89	0.06	-0.05
Trisopterus minutus	SSP1-2.6 (+1.6 °C)	-0.17	0.1	-0.16
Trisopterus minutus	SSP2-4.5 (+2.6 °C)	0.05	0.19	-0.21
Trisopterus minutus	SSP5-8.5 (+4.5 °C)	-0.15	0.26	-0.1
Zeus faber	SSP1-2.6 (+1.6 °C)	0.04	0.02	-0.1
Zeus faber	SSP2-4.5 (+2.6 °C)	0.88	0.03	0.02
Zeus faber	SSP5-8.5 (+4.5 °C)	0.52	0.17	-0.49
