# Supplementary material for: Future trends of marine fish biomass distributions from the North Sea to the Barents Sea
Source: Nat Commun. 2024 Jul 5;15:5637. doi: 10.1038/s41467-024-49911-9 (PMC11224334; doi:10.1038/s41467-024-49911-9)
Supplement: Supplementary file 8 — Supplementary Data 5 [file 41467_2024_49911_MOESM8_ESM.xlsx]

## Sheet: Sheet1
Species	Trawls	AUC	R2	Prefer °C	Zoogeography	Maximum depth (m)	SIC included
Sebastes norvegicus	1135	0.91	0.53	3.7	boreal	1000	1
Amblyraja radiata	4708	0.69	0.48	1	Arctic-boreal	1540	1
Sebastes mentella	2346	0.98	0.47	3.6	boreal	1441	1
Lumpenus lampretaeformis	2029	0.79	0.45	3.1	boreal	373	1
Hippoglossoides platessoides	12228	0.82	0.44	5.6	Arctic-boreal	3000	1
Micromesistius poutassou	2569	0.94	0.44	7	boreal	3000	1
Limanda limanda	10515	0.98	0.4	8.9	boreal	150	0
Glyptocephalus cynoglossus	2184	0.79	0.4	7	boreal	1570	1
Gadus morhua	12091	0.71	0.39	6.6	boreal	600	1
Trisopterus esmarkii	7621	0.91	0.38	7.8	boreal	300	1
Phycis blennoides	272	0.95	0.37	9.1	boreal	1200	0
Myxine glutinosa	898	0.83	0.33	5.3	boreal	1200	0
Boreogadus saida	1634	0.99	0.32	0.2	Arctic	1383	1
Pollachius virens	3998	0.91	0.31	7	boreal	364	1
Lepidorhombus whiffiagonis	1800	0.94	0.3	7.7	temperate	700	0
Gadiculus argenteus	1653	0.95	0.3	7.9	boreal	1000	0
Hippoglossus hippoglossus	320	0.74	0.3	3.4	boreal	2000	0
Lycodes gracilis	1099	0.92	0.27	5.4	boreal	113	1
Lophius piscatorius	2479	0.84	0.26	7.7	boreal	1000	0
Maurolicus muelleri	942	0.78	0.25	7.1	boreal	1524	1
Reinhardtius hippoglossoides	1804	0.98	0.25	3	Arctic-boreal	2200	1
Triglops nybelini	672	0.99	0.25	1.7	Arctic	1270	1
Brosme brosme	837	0.9	0.24	3.6	boreal	1000	1
Molva molva	1640	0.89	0.24	7.7	boreal	1000	0
Lycodes vahlii	286	0.92	0.24	3.2	deep-water	1200	0
Argentina silus	1104	0.94	0.23	5.5	boreal	1440	1
Etmopterus spinax	214	0.96	0.22	9.2	deep-water	2490	0
Leptoclinus maculatus	1767	0.97	0.21	2.3	Arctic-boreal	607	1
Melanogrammus aeglefinus	10737	0.87	0.2	8.4	boreal	450	1
Enchelyopus cimbrius	1955	0.69	0.18	10	boreal	650	0
Sebastes viviparus	1101	0.9	0.17	7.8	boreal	300	1
Leptagonus decagonus	1325	0.98	0.16	0.7	arctic-boreal	930	1
Hyperoplus immaculatus	107	0.84	0.16	10.8	boreal	50	1
Galeus melastomus	253	0.94	0.15	10.3	deep-water	1873	0
Merluccius merluccius	4426	0.84	0.15	10.2	boreal	1075	0
Anarhichas lupus	1334	0.84	0.15	7.8	boreal	600	1
Eutrigla gurnardus	9038	0.84	0.15	10.1	boreal	340	0
Mallotus villosus	1887	0.97	0.14	2.7	Arctic-boreal	725	1
Sprattus sprattus	5649	0.91	0.14	9.5	boreal	150	0
Squalus acanthias	820	0.74	0.13	9.9	boreal	1460	0
Aphia minuta	214	0.86	0.13	10.8	subtropical	97	0
Microstomus kitt	8547	0.86	0.13	9.9	boreal	200	0
Capros aper	200	0.95	0.13	10.7	subtropical	700	0
Lycodes pallidus	293	0.97	0.13	0.8	Arctic	1750	1
Raja montagui	737	0.77	0.12	9.9	boreal	530	0
Chimaera monstrosa	469	0.94	0.11	7.9	deep-water	1400	0
Merlangius merlangus	11688	0.95	0.11	9.2	boreal	200	0
Cyclopterus lumpus	840	0.64	0.11	7.1	boreal	868	1
Entelurus aequoreus	1241	0.72	0.1	10.1	boreal	100	0
Helicolenus dactylopterus	460	0.89	0.1	10.6	deep-water	1100	0
Rajella fyllae	360	0.93	0.1	3.6	boreal	2055	1
Artediellus atlanticus	2639	0.96	0.1	3	Arctic-boreal	900	1
Pollachius pollachius	286	0.84	0.09	8.9	boreal	200	0
Scophthalmus maximus	1030	0.81	0.09	9.4	boreal	70	0
Triglops murrayi	1063	0.89	0.09	4.2	Arctic-boreal	530	1
Trachurus trachurus	5201	0.72	0.09	13.3	subtropical	1050	0
Scyliorhinus canicular	2621	0.79	0.08	10.1	subtropical	780	0
Raja brachyura	134	0.85	0.07	10.3	boreal	380	1
Chelidonichthys cuculus	987	0.86	0.07	10.1	boreal	400	0
Trisopterus minutus	3946	0.82	0.05	10	boreal	440	0
Trachinus draco	808	0.89	0.05	10.9	boreal	150	0
Callionymus lyra	4438	0.8	0.05	13.3	boreal	430	0
Agonus cataphractus	1874	0.8	0.04	9.2	boreal	270	0
Echiichthys vipera	1295	0.92	0.04	10.5	subtropical	50	0
Trisopterus luscus	524	0.87	0.04	9.6	boreal	100	0
Mullus surmuletus	1576	0.77	0.04	10.2	subtropical	409	0
Pleuronectes platessa	9389	0.94	0.04	10.2	boreal	200	1
Platichthys flesus	1686	0.92	0.03	10.2	boreal	100	0
Anarhichas denticulatus	625	0.95	0.03	3.4	arctic-boreal	1700	1
Anarhichas minor	862	0.94	0.03	3.5	boreal	600	1
Hyperoplus lanceolatus	1547	0.87	0.03	10.3	boreal	30	0
Liparis bathyarcticus	140	0.97	0.02	1.1	arctic	647	1
Lycodes esmarkii	123	0.96	0.02	3.2	boreal	1090	1
Lycodes rossi	361	0.96	0.02	-0.5	arctic	365	1
Myoxocephalus scorpius	1595	0.84	0.02	4.5	arctic-boreal	451	1
Ammodytes marinus	733	0.82	0.02	9.7	boreal	150	0
Anisarchus medius	113	0.93	0.02	-0.6	arctic-boreal	300	1
Scomber scombrus	5315	0.72	0.02	10.2	boreal	1000	0
Buglossidium luteum	2484	0.9	0.02	10.6	subtropical	450	0
Cottunculus microps	541	0.95	0.02	2.6	arctic-boreal	1342	1
Leucoraja naevus	1100	0.86	0.02	10.5	subtropical	900	0
Clupea harengus	10196	0.81	0.01	6.6	boreal	364	1
Arnoglossus laterna	2208	0.88	0.01	10.8	subtropical	200	0
Pholis gunnellus	224	0.77	0.01	9.5	boreal	100	1
Engraulis encrasicolus	1873	0.75	0	10.8	temperate	400	0
Raja clavata	573	0.85	0	10.7	subtropical	1020	0
Zeus faber	457	0.76	0	13.6	boreal	400	0
Lesueurigobius friesii	184	0.87	0	10.4	subtropical	130	0
Liparis fabricii	232	0.98	0	0.7	arctic	1880	1
Solea solea	1204	0.87	0	11.4	temperate	150	0
Scophthalmus rhombus	848	0.85	0	11.2	boreal	50	0
Chelidonichthys lucerne	773	0.83	0	9.8	subtropical	318	0
Arctozenus risso	395	0.97	-0.01	4.1	deep-water	2200	1
Lophius budegassa	112	0.84	-0.01	11.1	deep-water	1013	1
Microchirus variegatus	253	0.81	-0.01	10.3	subtropical	400	0
Ammodytes tobianus	251	0.88	-0.02	10.2	boreal	96	0
Lycodes eudipleurostictus	120	0.94	-0.03	0.8	arctic	1187	1
Eumicrotremus spinosus	199	0.97	-0.04	0.8	arctic	400	1
Dicentrarchus labrax	185	0.92	-0.05	10.7	subtropical	100	0
Triglops pingelii	146	0.93	-0.05	0.4	arctic-boreal	930	1
Lycodes reticulatus	193	0.97	-0.06	3.5	arctic	930	1
Crystallogobius linearis	103	0.75	-0.07	9.8	temperate	400	1
Macrourus berglax	91	0.98	-0.14	3.2	boreal	1000	1
Amblyraja hyperborea	66	0.93	-0.16	3.3	arctic	2925	1
Argentina sphyraena	55	0.9	-0.21	8	deep-water	700	0
Lycodes seminudus	105	0.98	-0.23	0.4	arctic	1400	1
Anguilla anguilla	96	0.85	-0.38	7.9	boreal	700	1
