# Supplementary material for: Future trends of marine fish biomass distributions from the North Sea to the Barents Sea
Source: Nat Commun. 2024 Jul 5;15:5637. doi: 10.1038/s41467-024-49911-9 (PMC11224334; doi:10.1038/s41467-024-49911-9)
Supplement: Supplementary file 10 — Source Data [file 41467_2024_49911_MOESM10_ESM.xlsx]

## Sheet: Figure 3
	Var	Species	Scenario	(Intercept)	Year	Var1			Wilcoxon rank test results	Scenario	p-value
	PA	Agonus.cataphractus	SSP1-1.26	-44.2289	0.072121	Range			Geographic range change	SSP1	0.009
	PA	Agonus.cataphractus	SSP2-4.5	-201.101	0.149563	Range				SSP2	0.034
	PA	Agonus.cataphractus	SSP5-8.5	-369.099	0.232603	Range				SSP5	0.022
	PA	Amblyraja.hyperborea	SSP1-1.26	1066	-0.486584	Range			Biomass change	SSP1	0.012
	PA	Amblyraja.hyperborea	SSP2-4.5	1979.42	-0.936928	Range				SSP2	0.000188
	PA	Amblyraja.hyperborea	SSP5-8.5	2549.5	-1.21889	Range				SSP5	1.389e-05
	PA	Amblyraja.radiata	SSP1-1.26	122.832	-0.0110129	Range			Core range change	SSP1	0.116
	PA	Amblyraja.radiata	SSP2-4.5	243.175	-0.0707011	Range				SSP2	0.000838
	PA	Amblyraja.radiata	SSP5-8.5	455.615	-0.17533	Range				SSP5	9.66e-06
	PA	Ammodytes.marinus	SSP1-1.26	105.723	-0.00266796	Range			Core biomass change	SSP1	0.086
	PA	Ammodytes.marinus	SSP2-4.5	98.2316	0.000879214	Range				SSP2	4.79e-05
	PA	Ammodytes.marinus	SSP5-8.5	80.1713	0.00967136	Range				SSP5	1.44e-06
	PA	Ammodytes.tobianus	SSP1-1.26	67.8034	0.0159743	Range
	PA	Ammodytes.tobianus	SSP2-4.5	11.9049	0.043823	Range
	PA	Ammodytes.tobianus	SSP5-8.5	-90.1563	0.0939893	Range
	PA	Anarhichas.denticulatus	SSP1-1.26	80.6279	0.0123813	Range
	PA	Anarhichas.denticulatus	SSP2-4.5	938.431	-0.409222	Range
	PA	Anarhichas.denticulatus	SSP5-8.5	2782.71	-1.31758	Range
	PA	Anarhichas.lupus	SSP1-1.26	-732.375	0.415857	Range
	PA	Anarhichas.lupus	SSP2-4.5	-380.771	0.245045	Range
	PA	Anarhichas.lupus	SSP5-8.5	604.009	-0.238438	Range
	PA	Anarhichas.minor	SSP1-1.26	380.024	-0.139612	Range
	PA	Anarhichas.minor	SSP2-4.5	829.954	-0.361813	Range
	PA	Anarhichas.minor	SSP5-8.5	2267.2	-1.0689	Range
	PA	Anguilla.anguilla	SSP1-1.26	65.4724	0.0168659	Range
	PA	Anguilla.anguilla	SSP2-4.5	14.9087	0.0422875	Range
	PA	Anguilla.anguilla	SSP5-8.5	-202.759	0.149296	Range
	PA	Anisarchus.medius	SSP1-1.26	438.368	-0.170184	Range
	PA	Anisarchus.medius	SSP2-4.5	972.897	-0.433729	Range
	PA	Anisarchus.medius	SSP5-8.5	2302.33	-1.088	Range
	PA	Aphia.minuta	SSP1-1.26	11.4834	0.0446285	Range
	PA	Aphia.minuta	SSP2-4.5	-163.91	0.131368	Range
	PA	Aphia.minuta	SSP5-8.5	-407.527	0.25073	Range
	PA	Arctozenus.risso	SSP1-1.26	171.702	-0.034228	Range
	PA	Arctozenus.risso	SSP2-4.5	532.279	-0.211894	Range
	PA	Arctozenus.risso	SSP5-8.5	1372.53	-0.625462	Range
	PA	Argentina.silus	SSP1-1.26	-809.406	0.455155	Range
	PA	Argentina.silus	SSP2-4.5	-1711.68	0.902318	Range
	PA	Argentina.silus	SSP5-8.5	-3367.56	1.71808	Range
	PA	Argentina.sphyraena	SSP1-1.26	-182.03	0.142822	Range
	PA	Argentina.sphyraena	SSP2-4.5	-677.466	0.389436	Range
	PA	Argentina.sphyraena	SSP5-8.5	-1434.51	0.760648	Range
	PA	Arnoglossus.laterna	SSP1-1.26	126.232	-0.0128685	Range
	PA	Arnoglossus.laterna	SSP2-4.5	162.34	-0.0309053	Range
	PA	Arnoglossus.laterna	SSP5-8.5	252.176	-0.0751301	Range
	PA	Artediellus.atlanticus	SSP1-1.26	174.034	-0.0356481	Range
	PA	Artediellus.atlanticus	SSP2-4.5	497.208	-0.194833	Range
	PA	Artediellus.atlanticus	SSP5-8.5	1614.55	-0.744167	Range
	PA	Boreogadus.saida	SSP1-1.26	935.65	-0.421915	Range
	PA	Boreogadus.saida	SSP2-4.5	1924.76	-0.909165	Range
	PA	Boreogadus.saida	SSP5-8.5	2568.86	-1.22849	Range
	PA	Brosme.brosme	SSP1-1.26	-765.51	0.432282	Range
	PA	Brosme.brosme	SSP2-4.5	-1657.81	0.875712	Range
	PA	Brosme.brosme	SSP5-8.5	-4600.25	2.32021	Range
	PA	Buglossidium.luteum	SSP1-1.26	104.627	-0.00233699	Range
	PA	Buglossidium.luteum	SSP2-4.5	117.378	-0.00869665	Range
	PA	Buglossidium.luteum	SSP5-8.5	135.703	-0.0177381	Range
	PA	Callionymus.lyra	SSP1-1.26	7.39479	0.0464339	Range
	PA	Callionymus.lyra	SSP2-4.5	-177.337	0.137881	Range
	PA	Callionymus.lyra	SSP5-8.5	-519.984	0.306156	Range
	PA	Capros.aper	SSP1-1.26	-722.196	0.410269	Range
	PA	Capros.aper	SSP2-4.5	-1779.01	0.935892	Range
	PA	Capros.aper	SSP5-8.5	-5989.83	2.99867	Range
	PA	Chelidonichthys.cuculus	SSP1-1.26	-299.719	0.203132	Range
	PA	Chelidonichthys.cuculus	SSP2-4.5	-978.207	0.54315	Range
	PA	Chelidonichthys.cuculus	SSP5-8.5	-2199.76	1.13998	Range
	PA	Chelidonichthys.lucerna	SSP1-1.26	19.1054	0.0396556	Range
	PA	Chelidonichthys.lucerna	SSP2-4.5	-122.366	0.110357	Range
	PA	Chelidonichthys.lucerna	SSP5-8.5	-507.999	0.299822	Range
	PA	Chimaera.monstrosa	SSP1-1.26	-823.258	0.462378	Range
	PA	Chimaera.monstrosa	SSP2-4.5	-1887.43	0.989092	Range
	PA	Chimaera.monstrosa	SSP5-8.5	-3445.43	1.75764	Range
	PA	Clupea.harengus	SSP1-1.26	-28.2122	0.063913	Range
	PA	Clupea.harengus	SSP2-4.5	-244.898	0.170921	Range
	PA	Clupea.harengus	SSP5-8.5	-1049.93	0.566851	Range
	PA	Cottunculus.microps	SSP1-1.26	100.962	0.0019302	Range
	PA	Cottunculus.microps	SSP2-4.5	548.632	-0.21798	Range
	PA	Cottunculus.microps	SSP5-8.5	1977.57	-0.921047	Range
	PA	Crystallogobius.linearis	SSP1-1.26	-92.4777	0.0969419	Range
	PA	Crystallogobius.linearis	SSP2-4.5	-231.647	0.166354	Range
	PA	Crystallogobius.linearis	SSP5-8.5	-638.66	0.366474	Range
	PA	Cyclopterus.lumpus	SSP1-1.26	139.743	-0.0200854	Range
	PA	Cyclopterus.lumpus	SSP2-4.5	286.097	-0.0924765	Range
	PA	Cyclopterus.lumpus	SSP5-8.5	683.456	-0.287618	Range
	PA	Dicentrarchus.labrax	SSP1-1.26	-415.677	0.254135	Range
	PA	Dicentrarchus.labrax	SSP2-4.5	-1191.86	0.648027	Range
	PA	Dicentrarchus.labrax	SSP5-8.5	-2953.79	1.51023	Range
	PA	Echiichthys.vipera	SSP1-1.26	39.4828	0.0302159	Range
	PA	Echiichthys.vipera	SSP2-4.5	-12.1126	0.0558056	Range
	PA	Echiichthys.vipera	SSP5-8.5	-86.6179	0.0926482	Range
	PA	Enchelyopus.cimbrius	SSP1-1.26	-214.179	0.157749	Range
	PA	Enchelyopus.cimbrius	SSP2-4.5	-505.286	0.303506	Range
	PA	Enchelyopus.cimbrius	SSP5-8.5	-1006.16	0.549116	Range
	PA	Engraulis.encrasicolus	SSP1-1.26	-2.1891	0.0510567	Range
	PA	Engraulis.encrasicolus	SSP2-4.5	-229.038	0.163154	Range
	PA	Engraulis.encrasicolus	SSP5-8.5	-658.106	0.374027	Range
	PA	Entelurus.aequoreus	SSP1-1.26	-503.887	0.297314	Range
	PA	Entelurus.aequoreus	SSP2-4.5	-1487.74	0.785823	Range
	PA	Entelurus.aequoreus	SSP5-8.5	-2558.21	1.31407	Range
	PA	Etmopterus.spinax	SSP1-1.26	-502.939	0.302955	Range
	PA	Etmopterus.spinax	SSP2-4.5	-1235.71	0.665606	Range
	PA	Etmopterus.spinax	SSP5-8.5	-2400.93	1.2397	Range
	PA	Eumicrotremus.spinosus	SSP1-1.26	693.276	-0.300672	Range
	PA	Eumicrotremus.spinosus	SSP2-4.5	1259.84	-0.580255	Range
	PA	Eumicrotremus.spinosus	SSP5-8.5	2275.78	-1.08022	Range
	PA	Eutrigla.gurnardus	SSP1-1.26	-69.8233	0.0856963	Range
	PA	Eutrigla.gurnardus	SSP2-4.5	-317.635	0.207618	Range
	PA	Eutrigla.gurnardus	SSP5-8.5	-766.827	0.428655	Range
	PA	Gadiculus.argenteus	SSP1-1.26	-775.435	0.440542	Range
	PA	Gadiculus.argenteus	SSP2-4.5	-1549.96	0.823475	Range
	PA	Gadiculus.argenteus	SSP5-8.5	-2396.71	1.24224	Range
	PA	Gadus.morhua	SSP1-1.26	107.673	-0.00376922	Range
	PA	Gadus.morhua	SSP2-4.5	164.61	-0.0319343	Range
	PA	Gadus.morhua	SSP5-8.5	266.111	-0.0817436	Range
	PA	Galeus.melastomus	SSP1-1.26	-799.854	0.448379	Range
	PA	Galeus.melastomus	SSP2-4.5	-1981.26	1.03285	Range
	PA	Galeus.melastomus	SSP5-8.5	-3904.13	1.98095	Range
	PA	Glyptocephalus.cynoglossus	SSP1-1.26	-305.053	0.202835	Range
	PA	Glyptocephalus.cynoglossus	SSP2-4.5	-555.466	0.327516	Range
	PA	Glyptocephalus.cynoglossus	SSP5-8.5	-702.33	0.400412	Range
	PA	Helicolenus.dactylopterus	SSP1-1.26	-836.304	0.466643	Range
	PA	Helicolenus.dactylopterus	SSP2-4.5	-1721.05	0.905995	Range
	PA	Helicolenus.dactylopterus	SSP5-8.5	-4689.05	2.36556	Range
	PA	Hippoglossoides.platessoides	SSP1-1.26	127.552	-0.0136184	Range
	PA	Hippoglossoides.platessoides	SSP2-4.5	160.816	-0.0302256	Range
	PA	Hippoglossoides.platessoides	SSP5-8.5	224.715	-0.0616686	Range
	PA	Hippoglossus.hippoglossus	SSP1-1.26	-359.613	0.229881	Range
	PA	Hippoglossus.hippoglossus	SSP2-4.5	-1040.13	0.566301	Range
	PA	Hippoglossus.hippoglossus	SSP5-8.5	-2652.34	1.35938	Range
	PA	Hyperoplus.immaculatus	SSP1-1.26	357.646	-0.117167	Range
	PA	Hyperoplus.immaculatus	SSP2-4.5	-491.818	0.304876	Range
	PA	Hyperoplus.immaculatus	SSP5-8.5	-1058.13	0.580645	Range
	PA	Hyperoplus.lanceolatus	SSP1-1.26	28.1515	0.0356241	Range
	PA	Hyperoplus.lanceolatus	SSP2-4.5	-48.7002	0.0739481	Range
	PA	Hyperoplus.lanceolatus	SSP5-8.5	-161.023	0.129278	Range
	PA	Lepidorhombus.whiffiagonis	SSP1-1.26	-570.53	0.333536	Range
	PA	Lepidorhombus.whiffiagonis	SSP2-4.5	-1477.56	0.782958	Range
	PA	Lepidorhombus.whiffiagonis	SSP5-8.5	-4966.36	2.49714	Range
	PA	Leptagonus.decagonus	SSP1-1.26	867.949	-0.388284	Range
	PA	Leptagonus.decagonus	SSP2-4.5	1861.15	-0.878271	Range
	PA	Leptagonus.decagonus	SSP5-8.5	2574.46	-1.23123	Range
	PA	Leptoclinus.maculatus	SSP1-1.26	581.645	-0.240687	Range
	PA	Leptoclinus.maculatus	SSP2-4.5	1075.66	-0.484935	Range
	PA	Leptoclinus.maculatus	SSP5-8.5	2349.78	-1.11215	Range
	PA	Lesueurigobius.friesii	SSP1-1.26	1087.54	-0.496724	Range
	PA	Lesueurigobius.friesii	SSP2-4.5	2150.93	-1.01915	Range
	PA	Lesueurigobius.friesii	SSP5-8.5	2706.51	-1.2941	Range
	PA	Leucoraja.naevus	SSP1-1.26	-85.9373	0.0964699	Range
	PA	Leucoraja.naevus	SSP2-4.5	-385.885	0.247008	Range
	PA	Leucoraja.naevus	SSP5-8.5	-1300.74	0.695121	Range
	PA	Limanda.limanda	SSP1-1.26	-11.1754	0.0557291	Range
	PA	Limanda.limanda	SSP2-4.5	-113.847	0.106517	Range
	PA	Limanda.limanda	SSP5-8.5	-298.962	0.197441	Range
	PA	Liparis.bathyarcticus	SSP1-1.26	1071.76	-0.489644	Range
	PA	Liparis.bathyarcticus	SSP2-4.5	2098.34	-0.995662	Range
	PA	Liparis.bathyarcticus	SSP5-8.5	2587.55	-1.2387	Range
	PA	Liparis.fabricii	SSP1-1.26	2139.34	-1.02147	Range
	PA	Liparis.fabricii	SSP2-4.5	2120.26	-1.01804	Range
	PA	Liparis.fabricii	SSP5-8.5	2066.02	-0.993154	Range
	PA	Lophius.budegassa	SSP1-1.26	-469.094	0.283098	Range
	PA	Lophius.budegassa	SSP2-4.5	-1331.85	0.711358	Range
	PA	Lophius.budegassa	SSP5-8.5	-3179.71	1.61954	Range
	PA	Lophius.piscatorius	SSP1-1.26	-650.935	0.3756	Range
	PA	Lophius.piscatorius	SSP2-4.5	-1680.35	0.885097	Range
	PA	Lophius.piscatorius	SSP5-8.5	-3637.8	1.84894	Range
	PA	Lumpenus.lampretaeformis	SSP1-1.26	526.28	-0.21377	Range
	PA	Lumpenus.lampretaeformis	SSP2-4.5	1005.12	-0.449916	Range
	PA	Lumpenus.lampretaeformis	SSP5-8.5	2098.84	-0.988442	Range
	PA	Lycodes.esmarkii	SSP1-1.26	184.09	-0.0420928	Range
	PA	Lycodes.esmarkii	SSP2-4.5	755.568	-0.32363	Range
	PA	Lycodes.esmarkii	SSP5-8.5	1788.96	-0.832547	Range
	PA	Lycodes.eudipleurostictus	SSP1-1.26	1303.01	-0.604664	Range
	PA	Lycodes.eudipleurostictus	SSP2-4.5	1981.86	-0.941273	Range
	PA	Lycodes.eudipleurostictus	SSP5-8.5	2325.74	-1.11282	Range
	PA	Lycodes.gracilis	SSP1-1.26	-54.3794	0.0775114	Range
	PA	Lycodes.gracilis	SSP2-4.5	123.099	-0.00964909	Range
	PA	Lycodes.gracilis	SSP5-8.5	688.353	-0.286835	Range
	PA	Lycodes.pallidus	SSP1-1.26	1423.44	-0.665644	Range
	PA	Lycodes.pallidus	SSP2-4.5	2144.75	-1.02355	Range
	PA	Lycodes.pallidus	SSP5-8.5	2322.43	-1.11332	Range
	PA	Lycodes.reticulatus	SSP1-1.26	1381.34	-0.645064	Range
	PA	Lycodes.reticulatus	SSP2-4.5	2160.82	-1.03056	Range
	PA	Lycodes.reticulatus	SSP5-8.5	2456.01	-1.17698	Range
	PA	Lycodes.rossi	SSP1-1.26	933.814	-0.419327	Range
	PA	Lycodes.rossi	SSP2-4.5	1818.56	-0.856725	Range
	PA	Lycodes.rossi	SSP5-8.5	2544.87	-1.21694	Range
	PA	Lycodes.seminudus	SSP1-1.26	1647.37	-0.779393	Range
	PA	Lycodes.seminudus	SSP2-4.5	2069.56	-0.991034	Range
	PA	Lycodes.seminudus	SSP5-8.5	2132.75	-1.02419	Range
	PA	Lycodes.vahlii	SSP1-1.26	-244.272	0.172418	Range
	PA	Lycodes.vahlii	SSP2-4.5	-368.818	0.234708	Range
	PA	Lycodes.vahlii	SSP5-8.5	-496.616	0.298475	Range
	PA	Macrourus.berglax	SSP1-1.26	587.147	-0.245019	Range
	PA	Macrourus.berglax	SSP2-4.5	1085.73	-0.489801	Range
	PA	Macrourus.berglax	SSP5-8.5	1770.03	-0.828273	Range
	PA	Mallotus.villosus	SSP1-1.26	612.853	-0.257053	Range
	PA	Mallotus.villosus	SSP2-4.5	1324.1	-0.607699	Range
	PA	Mallotus.villosus	SSP5-8.5	2569.43	-1.22192	Range
	PA	Maurolicus.muelleri	SSP1-1.26	4.00731	0.0479039	Range
	PA	Maurolicus.muelleri	SSP2-4.5	-51.2971	0.0755648	Range
	PA	Maurolicus.muelleri	SSP5-8.5	-130.885	0.114627	Range
	PA	Melanogrammus.aeglefinus	SSP1-1.26	34.2454	0.0331719	Range
	PA	Melanogrammus.aeglefinus	SSP2-4.5	-9.84215	0.0548791	Range
	PA	Melanogrammus.aeglefinus	SSP5-8.5	-35.3187	0.0674595	Range
	PA	Merlangius.merlangus	SSP1-1.26	-27.0001	0.0636338	Range
	PA	Merlangius.merlangus	SSP2-4.5	-271.806	0.184376	Range
	PA	Merlangius.merlangus	SSP5-8.5	-971.491	0.5284	Range
	PA	Merluccius.merluccius	SSP1-1.26	-230.949	0.166157	Range
	PA	Merluccius.merluccius	SSP2-4.5	-391.544	0.246341	Range
	PA	Merluccius.merluccius	SSP5-8.5	-587.973	0.343005	Range
	PA	Microchirus.variegatus	SSP1-1.26	-512.726	0.30717	Range
	PA	Microchirus.variegatus	SSP2-4.5	-1414.63	0.761591	Range
	PA	Microchirus.variegatus	SSP5-8.5	-2997.73	1.53474	Range
	PA	Micromesistius.poutassou	SSP1-1.26	-490.461	0.296192	Range
	PA	Micromesistius.poutassou	SSP2-4.5	-726.766	0.414457	Range
	PA	Micromesistius.poutassou	SSP5-8.5	-1074.56	0.586139	Range
	PA	Microstomus.kitt	SSP1-1.26	-32.5908	0.0666623	Range
	PA	Microstomus.kitt	SSP2-4.5	-273.932	0.185332	Range
	PA	Microstomus.kitt	SSP5-8.5	-772.62	0.430823	Range
	PA	Molva.molva	SSP1-1.26	-634.966	0.365323	Range
	PA	Molva.molva	SSP2-4.5	-1618.93	0.852462	Range
	PA	Molva.molva	SSP5-8.5	-3912.98	1.98162	Range
	PA	Mullus.surmuletus	SSP1-1.26	22.9506	0.0384092	Range
	PA	Mullus.surmuletus	SSP2-4.5	-149.71	0.123902	Range
	PA	Mullus.surmuletus	SSP5-8.5	-597.54	0.343925	Range
	PA	Myoxocephalus.scorpius	SSP1-1.26	187.172	-0.0437339	Range
	PA	Myoxocephalus.scorpius	SSP2-4.5	247.354	-0.0734513	Range
	PA	Myoxocephalus.scorpius	SSP5-8.5	336.259	-0.1169	Range
	PA	Myxine.glutinosa	SSP1-1.26	29.6798	0.0352914	Range
	PA	Myxine.glutinosa	SSP2-4.5	-28.6452	0.064137	Range
	PA	Myxine.glutinosa	SSP5-8.5	-74.6816	0.0867847	Range
	PA	Pholis.gunnellus	SSP1-1.26	-68.2058	0.0835463	Range
	PA	Pholis.gunnellus	SSP2-4.5	-238.971	0.168336	Range
	PA	Pholis.gunnellus	SSP5-8.5	-391.915	0.24418	Range
	PA	Phycis.blennoides	SSP1-1.26	-852.686	0.477556	Range
	PA	Phycis.blennoides	SSP2-4.5	-1780.8	0.937505	Range
	PA	Phycis.blennoides	SSP5-8.5	-3536.37	1.80237	Range
	PA	Platichthys.flesus	SSP1-1.26	47.2032	0.026129	Range
	PA	Platichthys.flesus	SSP2-4.5	-3.43347	0.0514113	Range
	PA	Platichthys.flesus	SSP5-8.5	-55.5645	0.0774194	Range
	PA	Pleuronectes.platessa	SSP1-1.26	-92.9275	0.0964071	Range
	PA	Pleuronectes.platessa	SSP2-4.5	-202.537	0.150717	Range
	PA	Pleuronectes.platessa	SSP5-8.5	-283.963	0.191101	Range
	PA	Pollachius.pollachius	SSP1-1.26	-260.284	0.179739	Range
	PA	Pollachius.pollachius	SSP2-4.5	-723.454	0.409081	Range
	PA	Pollachius.pollachius	SSP5-8.5	-1900	0.987903	Range
	PA	Pollachius.virens	SSP1-1.26	-612.432	0.358246	Range
	PA	Pollachius.virens	SSP2-4.5	-1423.15	0.758889	Range
	PA	Pollachius.virens	SSP5-8.5	-2357.61	1.2205	Range
	PA	Raja.brachyura	SSP1-1.26	25.5603	0.0387698	Range
	PA	Raja.brachyura	SSP2-4.5	-74.7402	0.0888599	Range
	PA	Raja.brachyura	SSP5-8.5	-392.278	0.244473	Range
	PA	Raja.clavata	SSP1-1.26	-109.357	0.103353	Range
	PA	Raja.clavata	SSP2-4.5	-386.059	0.241617	Range
	PA	Raja.clavata	SSP5-8.5	-986.86	0.536573	Range
	PA	Raja.montagui	SSP1-1.26	-49.1403	0.0744542	Range
	PA	Raja.montagui	SSP2-4.5	-153.768	0.126371	Range
	PA	Raja.montagui	SSP5-8.5	-603.992	0.347725	Range
	PA	Rajella.fyllae	SSP1-1.26	-416.448	0.261446	Range
	PA	Rajella.fyllae	SSP2-4.5	-878.855	0.489334	Range
	PA	Rajella.fyllae	SSP5-8.5	-682.088	0.396332	Range
	PA	Reinhardtius.hippoglossoides	SSP1-1.26	728.924	-0.315227	Range
	PA	Reinhardtius.hippoglossoides	SSP2-4.5	1595.55	-0.742296	Range
	PA	Reinhardtius.hippoglossoides	SSP5-8.5	2480.27	-1.18053	Range
	PA	Scomber.scombrus	SSP1-1.26	-55.1877	0.0769815	Range
	PA	Scomber.scombrus	SSP2-4.5	-281.217	0.188991	Range
	PA	Scomber.scombrus	SSP5-8.5	-840.266	0.464011	Range
	PA	Scophthalmus.maximus	SSP1-1.26	94.4144	0.00246218	Range
	PA	Scophthalmus.maximus	SSP2-4.5	80.5802	0.00949186	Range
	PA	Scophthalmus.maximus	SSP5-8.5	40.4928	0.029225	Range
	PA	Scophthalmus.rhombus	SSP1-1.26	52.399	0.0241153	Range
	PA	Scophthalmus.rhombus	SSP2-4.5	11.3494	0.0445114	Range
	PA	Scophthalmus.rhombus	SSP5-8.5	-86.3616	0.0926245	Range
	PA	Scyliorhinus.canicula	SSP1-1.26	13.9783	0.0445107	Range
	PA	Scyliorhinus.canicula	SSP2-4.5	-227.214	0.164869	Range
	PA	Scyliorhinus.canicula	SSP5-8.5	-764.905	0.428165	Range
	PA	Sebastes.mentella	SSP1-1.26	174.56	-0.0371661	Range
	PA	Sebastes.mentella	SSP2-4.5	387.852	-0.143063	Range
	PA	Sebastes.mentella	SSP5-8.5	1321.42	-0.601062	Range
	PA	Sebastes.norvegicus	SSP1-1.26	-720.224	0.412069	Range
	PA	Sebastes.norvegicus	SSP2-4.5	-1295.66	0.698192	Range
	PA	Sebastes.norvegicus	SSP5-8.5	-1926.65	1.00951	Range
	PA	Sebastes.viviparus	SSP1-1.26	-561.205	0.331458	Range
	PA	Sebastes.viviparus	SSP2-4.5	-1668.09	0.879046	Range
	PA	Sebastes.viviparus	SSP5-8.5	-2855.25	1.46532	Range
	PA	Solea.solea	SSP1-1.26	26.0227	0.0367711	Range
	PA	Solea.solea	SSP2-4.5	-85.9803	0.0924182	Range
	PA	Solea.solea	SSP5-8.5	-250.53	0.173456	Range
	PA	Sprattus.sprattus	SSP1-1.26	15.1311	0.0423458	Range
	PA	Sprattus.sprattus	SSP2-4.5	-53.9582	0.0766556	Range
	PA	Sprattus.sprattus	SSP5-8.5	-130.284	0.114442	Range
	PA	Squalus.acanthias	SSP1-1.26	-171.424	0.135062	Range
	PA	Squalus.acanthias	SSP2-4.5	-466.376	0.281073	Range
	PA	Squalus.acanthias	SSP5-8.5	-1568.6	0.822786	Range
	PA	Trachinus.draco	SSP1-1.26	8.51388	0.0457353	Range
	PA	Trachinus.draco	SSP2-4.5	-49.9677	0.0749419	Range
	PA	Trachinus.draco	SSP5-8.5	-141.535	0.119914	Range
	PA	Trachurus.trachurus	SSP1-1.26	14.8259	0.0426113	Range
	PA	Trachurus.trachurus	SSP2-4.5	-118.335	0.108247	Range
	PA	Trachurus.trachurus	SSP5-8.5	-795.971	0.441417	Range
	PA	Triglops.murrayi	SSP1-1.26	124.772	-0.0120675	Range
	PA	Triglops.murrayi	SSP2-4.5	238.835	-0.0686202	Range
	PA	Triglops.murrayi	SSP5-8.5	791.108	-0.339996	Range
	PA	Triglops.nybelini	SSP1-1.26	1408.29	-0.658065	Range
	PA	Triglops.nybelini	SSP2-4.5	2283.59	-1.09116	Range
	PA	Triglops.nybelini	SSP5-8.5	2306.2	-1.10656	Range
	PA	Triglops.pingelii	SSP1-1.26	917.461	-0.412075	Range
	PA	Triglops.pingelii	SSP2-4.5	1459.51	-0.680495	Range
	PA	Triglops.pingelii	SSP5-8.5	2460.2	-1.17278	Range
	PA	Trisopterus.esmarkii	SSP1-1.26	-245.896	0.173737	Range
	PA	Trisopterus.esmarkii	SSP2-4.5	-397.154	0.24914	Range
	PA	Trisopterus.esmarkii	SSP5-8.5	-556.341	0.32771	Range
	PA	Trisopterus.luscus	SSP1-1.26	-10.1502	0.057004	Range
	PA	Trisopterus.luscus	SSP2-4.5	-339.517	0.222625	Range
	PA	Trisopterus.luscus	SSP5-8.5	-884.383	0.48935	Range
	PA	Trisopterus.minutus	SSP1-1.26	-277.93	0.188735	Range
	PA	Trisopterus.minutus	SSP2-4.5	-794.727	0.44691	Range
	PA	Trisopterus.minutus	SSP5-8.5	-2250.25	1.161	Range
	PA	Zeus.faber	SSP1-1.26	-8.00209	0.0577686	Range
	PA	Zeus.faber	SSP2-4.5	-251.637	0.181064	Range
	PA	Zeus.faber	SSP5-8.5	-850.76	0.472721	Range
	cpuehab	Amblyraja.radiata	SSP1-1.26	416.058	-0.158507	Biomass
	cpuehab	Amblyraja.radiata	SSP2-4.5	794.446	-0.345553	Biomass
	cpuehab	Amblyraja.radiata	SSP5-8.5	1331.04	-0.610052	Biomass
	cpuehab	Anarhichas.lupus	SSP1-1.26	-106.361	0.105466	Biomass
	cpuehab	Anarhichas.lupus	SSP2-4.5	-2.81079	0.0534456	Biomass
	cpuehab	Anarhichas.lupus	SSP5-8.5	700.422	-0.291248	Biomass
	cpuehab	Aphia.minuta	SSP1-1.26	-3726.77	1.91739	Biomass
	cpuehab	Aphia.minuta	SSP2-4.5	-10500.4	5.24248	Biomass
	cpuehab	Aphia.minuta	SSP5-8.5	-22908.8	11.3504	Biomass
	cpuehab	Argentina.silus	SSP1-1.26	-750.569	0.423188	Biomass
	cpuehab	Argentina.silus	SSP2-4.5	-2345.65	1.2111	Biomass
	cpuehab	Argentina.silus	SSP5-8.5	-5660.53	2.84322	Biomass
	cpuehab	Artediellus.atlanticus	SSP1-1.26	481.339	-0.190137	Biomass
	cpuehab	Artediellus.atlanticus	SSP2-4.5	743.127	-0.320563	Biomass
	cpuehab	Artediellus.atlanticus	SSP5-8.5	1458.04	-0.672307	Biomass
	cpuehab	Boreogadus.saida	SSP1-1.26	1699.24	-0.812696	Biomass
	cpuehab	Boreogadus.saida	SSP2-4.5	1771.65	-0.851149	Biomass
	cpuehab	Boreogadus.saida	SSP5-8.5	1861.61	-0.895478	Biomass
	cpuehab	Brosme.brosme	SSP1-1.26	-528.431	0.313404	Biomass
	cpuehab	Brosme.brosme	SSP2-4.5	-1687.3	0.887189	Biomass
	cpuehab	Brosme.brosme	SSP5-8.5	-4618.72	2.32741	Biomass
	cpuehab	Capros.aper	SSP1-1.26	-1020.62	0.556669	Biomass
	cpuehab	Capros.aper	SSP2-4.5	-2957.5	1.51725	Biomass
	cpuehab	Capros.aper	SSP5-8.5	-10676.8	5.30432	Biomass
	cpuehab	Chelidonichthys.cuculus	SSP1-1.26	-411.508	0.254554	Biomass
	cpuehab	Chelidonichthys.cuculus	SSP2-4.5	-1070.29	0.584001	Biomass
	cpuehab	Chelidonichthys.cuculus	SSP5-8.5	-2924.82	1.49215	Biomass
	cpuehab	Chimaera.monstrosa	SSP1-1.26	-600.658	0.349013	Biomass
	cpuehab	Chimaera.monstrosa	SSP2-4.5	-2315.75	1.19648	Biomass
	cpuehab	Chimaera.monstrosa	SSP5-8.5	-6594.73	3.29972	Biomass
	cpuehab	Cyclopterus.lumpus	SSP1-1.26	289.266	-0.0955617	Biomass
	cpuehab	Cyclopterus.lumpus	SSP2-4.5	668.211	-0.282421	Biomass
	cpuehab	Cyclopterus.lumpus	SSP5-8.5	1294.25	-0.590465	Biomass
	cpuehab	Enchelyopus.cimbrius	SSP1-1.26	-175.526	0.137689	Biomass
	cpuehab	Enchelyopus.cimbrius	SSP2-4.5	-476.033	0.286541	Biomass
	cpuehab	Enchelyopus.cimbrius	SSP5-8.5	-867.735	0.480156	Biomass
	cpuehab	Entelurus.aequoreus	SSP1-1.26	-330.764	0.21536	Biomass
	cpuehab	Entelurus.aequoreus	SSP2-4.5	-919.711	0.507058	Biomass
	cpuehab	Entelurus.aequoreus	SSP5-8.5	-2261.37	1.16623	Biomass
	cpuehab	Etmopterus.spinax	SSP1-1.26	-657.021	0.375959	Biomass
	cpuehab	Etmopterus.spinax	SSP2-4.5	-2252.55	1.1642	Biomass
	cpuehab	Etmopterus.spinax	SSP5-8.5	-5982.15	2.99889	Biomass
	cpuehab	Eutrigla.gurnardus	SSP1-1.26	-47.7919	0.076096	Biomass
	cpuehab	Eutrigla.gurnardus	SSP2-4.5	-60.9507	0.0811135	Biomass
	cpuehab	Eutrigla.gurnardus	SSP5-8.5	-464.429	0.278323	Biomass
	cpuehab	Gadiculus.argenteus	SSP1-1.26	-750.66	0.423544	Biomass
	cpuehab	Gadiculus.argenteus	SSP2-4.5	-3196.73	1.63257	Biomass
	cpuehab	Gadiculus.argenteus	SSP5-8.5	-10056.6	5.00378	Biomass
	cpuehab	Gadus.morhua	SSP1-1.26	838.633	-0.373448	Biomass
	cpuehab	Gadus.morhua	SSP2-4.5	953.364	-0.431558	Biomass
	cpuehab	Gadus.morhua	SSP5-8.5	1059.88	-0.484698	Biomass
	cpuehab	Galeus.melastomus	SSP1-1.26	-595.547	0.34519	Biomass
	cpuehab	Galeus.melastomus	SSP2-4.5	-2063.91	1.07084	Biomass
	cpuehab	Galeus.melastomus	SSP5-8.5	-5087.69	2.55928	Biomass
	cpuehab	Glyptocephalus.cynoglossus	SSP1-1.26	-595.629	0.348303	Biomass
	cpuehab	Glyptocephalus.cynoglossus	SSP2-4.5	-1679.74	0.884095	Biomass
	cpuehab	Glyptocephalus.cynoglossus	SSP5-8.5	-3754.94	1.90595	Biomass
	cpuehab	Helicolenus.dactylopterus	SSP1-1.26	-1082.48	0.589043	Biomass
	cpuehab	Helicolenus.dactylopterus	SSP2-4.5	-2543.93	1.31346	Biomass
	cpuehab	Helicolenus.dactylopterus	SSP5-8.5	-8588.86	4.28185	Biomass
	cpuehab	Hippoglossoides.platessoides	SSP1-1.26	971.208	-0.438312	Biomass
	cpuehab	Hippoglossoides.platessoides	SSP2-4.5	1360.32	-0.63224	Biomass
	cpuehab	Hippoglossoides.platessoides	SSP5-8.5	1854.49	-0.875793	Biomass
	cpuehab	Hippoglossus.hippoglossus	SSP1-1.26	-1432.05	0.756371	Biomass
	cpuehab	Hippoglossus.hippoglossus	SSP2-4.5	-9149.71	4.5687	Biomass
	cpuehab	Hippoglossus.hippoglossus	SSP5-8.5	-22410.5	11.081	Biomass
	cpuehab	Hyperoplus.immaculatus	SSP1-1.26	-215.831	0.159301	Biomass
	cpuehab	Hyperoplus.immaculatus	SSP2-4.5	-741.145	0.421847	Biomass
	cpuehab	Hyperoplus.immaculatus	SSP5-8.5	-2094.99	1.08564	Biomass
	cpuehab	Lepidorhombus.whiffiagonis	SSP1-1.26	-786.077	0.441376	Biomass
	cpuehab	Lepidorhombus.whiffiagonis	SSP2-4.5	-2061.29	1.07282	Biomass
	cpuehab	Lepidorhombus.whiffiagonis	SSP5-8.5	-6041.4	3.02926	Biomass
	cpuehab	Leptagonus.decagonus	SSP1-1.26	1490.1	-0.700938	Biomass
	cpuehab	Leptagonus.decagonus	SSP2-4.5	1936.01	-0.924294	Biomass
	cpuehab	Leptagonus.decagonus	SSP5-8.5	2274.27	-1.0914	Biomass
	cpuehab	Leptoclinus.maculatus	SSP1-1.26	1494.82	-0.705701	Biomass
	cpuehab	Leptoclinus.maculatus	SSP2-4.5	1828.42	-0.872657	Biomass
	cpuehab	Leptoclinus.maculatus	SSP5-8.5	2141.9	-1.02722	Biomass
	cpuehab	Limanda.limanda	SSP1-1.26	92.2918	0.00377003	Biomass
	cpuehab	Limanda.limanda	SSP2-4.5	182.784	-0.0423035	Biomass
	cpuehab	Limanda.limanda	SSP5-8.5	399.521	-0.148146	Biomass
	cpuehab	Lophius.piscatorius	SSP1-1.26	-777.638	0.438789	Biomass
	cpuehab	Lophius.piscatorius	SSP2-4.5	-1805.32	0.947264	Biomass
	cpuehab	Lophius.piscatorius	SSP5-8.5	-3974.41	2.01572	Biomass
	cpuehab	Lumpenus.lampretaeformis	SSP1-1.26	1352.78	-0.633275	Biomass
	cpuehab	Lumpenus.lampretaeformis	SSP2-4.5	1794.18	-0.853139	Biomass
	cpuehab	Lumpenus.lampretaeformis	SSP5-8.5	2228.89	-1.06719	Biomass
	cpuehab	Lycodes.gracilis	SSP1-1.26	21.9698	0.037909	Biomass
	cpuehab	Lycodes.gracilis	SSP2-4.5	537.301	-0.214931	Biomass
	cpuehab	Lycodes.gracilis	SSP5-8.5	1630.69	-0.75222	Biomass
	cpuehab	Lycodes.pallidus	SSP1-1.26	1966.66	-0.945426	Biomass
	cpuehab	Lycodes.pallidus	SSP2-4.5	1708.19	-0.822345	Biomass
	cpuehab	Lycodes.pallidus	SSP5-8.5	1787.75	-0.86085	Biomass
	cpuehab	Lycodes.vahlii	SSP1-1.26	-45.9522	0.0692977	Biomass
	cpuehab	Lycodes.vahlii	SSP2-4.5	-868.527	0.475255	Biomass
	cpuehab	Lycodes.vahlii	SSP5-8.5	-1504.23	0.793641	Biomass
	cpuehab	Mallotus.villosus	SSP1-1.26	1243.42	-0.577961	Biomass
	cpuehab	Mallotus.villosus	SSP2-4.5	1858.05	-0.882491	Biomass
	cpuehab	Mallotus.villosus	SSP5-8.5	2399.04	-1.14884	Biomass
	cpuehab	Maurolicus.muelleri	SSP1-1.26	-412.726	0.254833	Biomass
	cpuehab	Maurolicus.muelleri	SSP2-4.5	-1178.87	0.633119	Biomass
	cpuehab	Maurolicus.muelleri	SSP5-8.5	-2125.21	1.10189	Biomass
	cpuehab	Melanogrammus.aeglefinus	SSP1-1.26	-508.716	0.306833	Biomass
	cpuehab	Melanogrammus.aeglefinus	SSP2-4.5	-1156.27	0.626746	Biomass
	cpuehab	Melanogrammus.aeglefinus	SSP5-8.5	-2934.1	1.50024	Biomass
	cpuehab	Merlangius.merlangus	SSP1-1.26	-222.031	0.160421	Biomass
	cpuehab	Merlangius.merlangus	SSP2-4.5	-713.132	0.404409	Biomass
	cpuehab	Merlangius.merlangus	SSP5-8.5	-1771.91	0.924796	Biomass
	cpuehab	Merluccius.merluccius	SSP1-1.26	-435.852	0.268446	Biomass
	cpuehab	Merluccius.merluccius	SSP2-4.5	-915.269	0.505966	Biomass
	cpuehab	Merluccius.merluccius	SSP5-8.5	-1782.14	0.933268	Biomass
	cpuehab	Micromesistius.poutassou	SSP1-1.26	-656.807	0.377337	Biomass
	cpuehab	Micromesistius.poutassou	SSP2-4.5	-1410.72	0.749894	Biomass
	cpuehab	Micromesistius.poutassou	SSP5-8.5	-2496.59	1.28717	Biomass
	cpuehab	Microstomus.kitt	SSP1-1.26	-133.405	0.117931	Biomass
	cpuehab	Microstomus.kitt	SSP2-4.5	-354.674	0.226474	Biomass
	cpuehab	Microstomus.kitt	SSP5-8.5	-794.121	0.442252	Biomass
	cpuehab	Molva.molva	SSP1-1.26	-757.015	0.427635	Biomass
	cpuehab	Molva.molva	SSP2-4.5	-1987.25	1.03645	Biomass
	cpuehab	Molva.molva	SSP5-8.5	-5386.34	2.70768	Biomass
	cpuehab	Myxine.glutinosa	SSP1-1.26	-303.53	0.204001	Biomass
	cpuehab	Myxine.glutinosa	SSP2-4.5	-1208.17	0.650813	Biomass
	cpuehab	Myxine.glutinosa	SSP5-8.5	-2825.02	1.44577	Biomass
	cpuehab	Phycis.blennoides	SSP1-1.26	-535.34	0.315268	Biomass
	cpuehab	Phycis.blennoides	SSP2-4.5	-2414.51	1.24372	Biomass
	cpuehab	Phycis.blennoides	SSP5-8.5	-6650.02	3.32729	Biomass
	cpuehab	Pollachius.pollachius	SSP1-1.26	-390.888	0.244145	Biomass
	cpuehab	Pollachius.pollachius	SSP2-4.5	-1116.44	0.604199	Biomass
	cpuehab	Pollachius.pollachius	SSP5-8.5	-2924.85	1.49131	Biomass
	cpuehab	Pollachius.virens	SSP1-1.26	-725.768	0.412511	Biomass
	cpuehab	Pollachius.virens	SSP2-4.5	-1762.74	0.925699	Biomass
	cpuehab	Pollachius.virens	SSP5-8.5	-4170.14	2.11052	Biomass
	cpuehab	Raja.brachyura	SSP1-1.26	-91.8674	0.0974002	Biomass
	cpuehab	Raja.brachyura	SSP2-4.5	-341.226	0.221524	Biomass
	cpuehab	Raja.brachyura	SSP5-8.5	-750.238	0.422071	Biomass
	cpuehab	Raja.montagui	SSP1-1.26	-92.7383	0.0972793	Biomass
	cpuehab	Raja.montagui	SSP2-4.5	-296.523	0.198581	Biomass
	cpuehab	Raja.montagui	SSP5-8.5	-724.93	0.408541	Biomass
	cpuehab	Rajella.fyllae	SSP1-1.26	-10257.3	5.18257	Biomass
	cpuehab	Rajella.fyllae	SSP2-4.5	-12834.2	6.46056	Biomass
	cpuehab	Rajella.fyllae	SSP5-8.5	-10111.1	5.13321	Biomass
	cpuehab	Reinhardtius.hippoglossoides	SSP1-1.26	1251.69	-0.579438	Biomass
	cpuehab	Reinhardtius.hippoglossoides	SSP2-4.5	1774.78	-0.839289	Biomass
	cpuehab	Reinhardtius.hippoglossoides	SSP5-8.5	2251.26	-1.07544	Biomass
	cpuehab	Scophthalmus.maximus	SSP1-1.26	56.6279	0.0215278	Biomass
	cpuehab	Scophthalmus.maximus	SSP2-4.5	44.637	0.0274789	Biomass
	cpuehab	Scophthalmus.maximus	SSP5-8.5	-32.1638	0.0651537	Biomass
	cpuehab	Scyliorhinus.canicula	SSP1-1.26	-239.554	0.171239	Biomass
	cpuehab	Scyliorhinus.canicula	SSP2-4.5	-545.061	0.325806	Biomass
	cpuehab	Scyliorhinus.canicula	SSP5-8.5	-1442.75	0.765203	Biomass
	cpuehab	Sebastes.mentella	SSP1-1.26	-10.9143	0.0602478	Biomass
	cpuehab	Sebastes.mentella	SSP2-4.5	49.5533	0.0302841	Biomass
	cpuehab	Sebastes.mentella	SSP5-8.5	1027.7	-0.450859	Biomass
	cpuehab	Sebastes.norvegicus	SSP1-1.26	-619.407	0.36029	Biomass
	cpuehab	Sebastes.norvegicus	SSP2-4.5	-1559.5	0.825318	Biomass
	cpuehab	Sebastes.norvegicus	SSP5-8.5	-3688.61	1.87218	Biomass
	cpuehab	Sebastes.viviparus	SSP1-1.26	-617.354	0.359418	Biomass
	cpuehab	Sebastes.viviparus	SSP2-4.5	-1884.96	0.985836	Biomass
	cpuehab	Sebastes.viviparus	SSP5-8.5	-4703.12	2.37152	Biomass
	cpuehab	Sprattus.sprattus	SSP1-1.26	91.9336	0.00421952	Biomass
	cpuehab	Sprattus.sprattus	SSP2-4.5	131.53	-0.0161429	Biomass
	cpuehab	Sprattus.sprattus	SSP5-8.5	403.536	-0.148541	Biomass
	cpuehab	Squalus.acanthias	SSP1-1.26	-181.439	0.141331	Biomass
	cpuehab	Squalus.acanthias	SSP2-4.5	-740.285	0.418	Biomass
	cpuehab	Squalus.acanthias	SSP5-8.5	-1998.03	1.03388	Biomass
	cpuehab	Trachinus.draco	SSP1-1.26	-32.1739	0.0678378	Biomass
	cpuehab	Trachinus.draco	SSP2-4.5	-87.5333	0.0975099	Biomass
	cpuehab	Trachinus.draco	SSP5-8.5	-586.344	0.340223	Biomass
	cpuehab	Trachurus.trachurus	SSP1-1.26	-563.774	0.327919	Biomass
	cpuehab	Trachurus.trachurus	SSP2-4.5	-1997.05	1.03617	Biomass
	cpuehab	Trachurus.trachurus	SSP5-8.5	-5232.43	2.62995	Biomass
	cpuehab	Triglops.murrayi	SSP1-1.26	696.737	-0.298585	Biomass
	cpuehab	Triglops.murrayi	SSP2-4.5	953.044	-0.426853	Biomass
	cpuehab	Triglops.murrayi	SSP5-8.5	1448.32	-0.67113	Biomass
	cpuehab	Triglops.nybelini	SSP1-1.26	1733.01	-0.832363	Biomass
	cpuehab	Triglops.nybelini	SSP2-4.5	1655.39	-0.796818	Biomass
	cpuehab	Triglops.nybelini	SSP5-8.5	1671.92	-0.805137	Biomass
	cpuehab	Trisopterus.esmarkii	SSP1-1.26	-729.143	0.41285	Biomass
	cpuehab	Trisopterus.esmarkii	SSP2-4.5	-2248.4	1.16439	Biomass
	cpuehab	Trisopterus.esmarkii	SSP5-8.5	-6023.03	3.02108	Biomass
	cpuehab	Trisopterus.minutus	SSP1-1.26	-440.391	0.26834	Biomass
	cpuehab	Trisopterus.minutus	SSP2-4.5	-1181.65	0.638062	Biomass
	cpuehab	Trisopterus.minutus	SSP5-8.5	-3251.68	1.65441	Biomass
	bestcpuehab	Amblyraja.radiata	SSP1-1.26	1304.92	-0.608659	Core range
	bestcpuehab	Amblyraja.radiata	SSP2-4.5	1917.86	-0.914686	Core range
	bestcpuehab	Amblyraja.radiata	SSP5-8.5	2411.98	-1.15857	Core range
	bestcpuehab	Anarhichas.lupus	SSP1-1.26	-497.426	0.300849	Core range
	bestcpuehab	Anarhichas.lupus	SSP2-4.5	-1333.1	0.707216	Core range
	bestcpuehab	Anarhichas.lupus	SSP5-8.5	-951.143	0.522156	Core range
	bestcpuehab	Aphia.minuta	SSP1-1.26	67.6095	0.0159593	Core range
	bestcpuehab	Aphia.minuta	SSP2-4.5	43.5433	0.0269949	Core range
	bestcpuehab	Aphia.minuta	SSP5-8.5	404.043	-0.149321	Core range
	bestcpuehab	Argentina.silus	SSP1-1.26	-1285.58	0.688285	Core range
	bestcpuehab	Argentina.silus	SSP2-4.5	-2788	1.42997	Core range
	bestcpuehab	Argentina.silus	SSP5-8.5	-5979.73	3.00518	Core range
	bestcpuehab	Artediellus.atlanticus	SSP1-1.26	1995.33	-0.946265	Core range
	bestcpuehab	Artediellus.atlanticus	SSP2-4.5	2007.32	-0.960781	Core range
	bestcpuehab	Artediellus.atlanticus	SSP5-8.5	1903.18	-0.914346	Core range
	bestcpuehab	Boreogadus.saida	SSP1-1.26	1915.13	-0.918846	Core range
	bestcpuehab	Boreogadus.saida	SSP2-4.5	1799.64	-0.866044	Core range
	bestcpuehab	Boreogadus.saida	SSP5-8.5	1868.62	-0.899491	Core range
	bestcpuehab	Brosme.brosme	SSP1-1.26	-718.228	0.408234	Core range
	bestcpuehab	Brosme.brosme	SSP2-4.5	-2105.98	1.09618	Core range
	bestcpuehab	Brosme.brosme	SSP5-8.5	-6746.75	3.37258	Core range
	bestcpuehab	Capros.aper	SSP1-1.26	-762.964	0.4309	Core range
	bestcpuehab	Capros.aper	SSP2-4.5	-1716.36	0.90399	Core range
	bestcpuehab	Capros.aper	SSP5-8.5	-5826.29	2.92046	Core range
	bestcpuehab	Chelidonichthys.cuculus	SSP1-1.26	-542.064	0.321138	Core range
	bestcpuehab	Chelidonichthys.cuculus	SSP2-4.5	-1643.23	0.870968	Core range
	bestcpuehab	Chelidonichthys.cuculus	SSP5-8.5	-3618.16	1.83769	Core range
	bestcpuehab	Chimaera.monstrosa	SSP1-1.26	-798.868	0.44635	Core range
	bestcpuehab	Chimaera.monstrosa	SSP2-4.5	-1853.47	0.967572	Core range
	bestcpuehab	Chimaera.monstrosa	SSP5-8.5	-5528.35	2.77598	Core range
	bestcpuehab	Cyclopterus.lumpus	SSP1-1.26	702.464	-0.307216	Core range
	bestcpuehab	Cyclopterus.lumpus	SSP2-4.5	2309.64	-1.09847	Core range
	bestcpuehab	Cyclopterus.lumpus	SSP5-8.5	2898.43	-1.39032	Core range
	bestcpuehab	Enchelyopus.cimbrius	SSP1-1.26	-195.701	0.146689	Core range
	bestcpuehab	Enchelyopus.cimbrius	SSP2-4.5	-698.225	0.393633	Core range
	bestcpuehab	Enchelyopus.cimbrius	SSP5-8.5	-1790.99	0.933107	Core range
	bestcpuehab	Entelurus.aequoreus	SSP1-1.26	-998.375	0.539728	Core range
	bestcpuehab	Entelurus.aequoreus	SSP2-4.5	-2081.52	1.08294	Core range
	bestcpuehab	Entelurus.aequoreus	SSP5-8.5	-4514.91	2.27827	Core range
	bestcpuehab	Etmopterus.spinax	SSP1-1.26	-801.475	0.449406	Core range
	bestcpuehab	Etmopterus.spinax	SSP2-4.5	-2315.27	1.19516	Core range
	bestcpuehab	Etmopterus.spinax	SSP5-8.5	-5066.52	2.55221	Core range
	bestcpuehab	Eutrigla.gurnardus	SSP1-1.26	-362.063	0.23854	Core range
	bestcpuehab	Eutrigla.gurnardus	SSP2-4.5	-305.837	0.204414	Core range
	bestcpuehab	Eutrigla.gurnardus	SSP5-8.5	-1177.15	0.629117	Core range
	bestcpuehab	Gadiculus.argenteus	SSP1-1.26	-1033.64	0.562394	Core range
	bestcpuehab	Gadiculus.argenteus	SSP2-4.5	-2449.48	1.26239	Core range
	bestcpuehab	Gadiculus.argenteus	SSP5-8.5	-6535.82	3.27394	Core range
	bestcpuehab	Gadus.morhua	SSP1-1.26	1921.96	-0.921138	Core range
	bestcpuehab	Gadus.morhua	SSP2-4.5	1841.59	-0.885908	Core range
	bestcpuehab	Gadus.morhua	SSP5-8.5	1762.17	-0.848302	Core range
	bestcpuehab	Galeus.melastomus	SSP1-1.26	-806.457	0.448048	Core range
	bestcpuehab	Galeus.melastomus	SSP2-4.5	-2007.35	1.04032	Core range
	bestcpuehab	Galeus.melastomus	SSP5-8.5	-5481.52	2.75255	Core range
	bestcpuehab	Glyptocephalus.cynoglossus	SSP1-1.26	-857.449	0.478353	Core range
	bestcpuehab	Glyptocephalus.cynoglossus	SSP2-4.5	-2191.22	1.13574	Core range
	bestcpuehab	Glyptocephalus.cynoglossus	SSP5-8.5	-5169.11	2.60289	Core range
	bestcpuehab	Helicolenus.dactylopterus	SSP1-1.26	-1202.43	0.649491	Core range
	bestcpuehab	Helicolenus.dactylopterus	SSP2-4.5	-2396.78	1.2416	Core range
	bestcpuehab	Helicolenus.dactylopterus	SSP5-8.5	-7472.82	3.73506	Core range
	bestcpuehab	Hippoglossoides.platessoides	SSP1-1.26	1985.53	-0.950255	Core range
	bestcpuehab	Hippoglossoides.platessoides	SSP2-4.5	1841.77	-0.885654	Core range
	bestcpuehab	Hippoglossoides.platessoides	SSP5-8.5	2093.16	-1.0073	Core range
	bestcpuehab	Hippoglossus.hippoglossus	SSP1-1.26	-586.451	0.343548	Core range
	bestcpuehab	Hippoglossus.hippoglossus	SSP2-4.5	-1492.6	0.793294	Core range
	bestcpuehab	Hippoglossus.hippoglossus	SSP5-8.5	-5208.89	2.61579	Core range
	bestcpuehab	Hyperoplus.immaculatus	SSP1-1.26	-125.377	0.120713	Core range
	bestcpuehab	Hyperoplus.immaculatus	SSP2-4.5	-1101.54	0.606197	Core range
	bestcpuehab	Hyperoplus.immaculatus	SSP5-8.5	-2206.65	1.14508	Core range
	bestcpuehab	Lepidorhombus.whiffiagonis	SSP1-1.26	-547.67	0.322156	Core range
	bestcpuehab	Lepidorhombus.whiffiagonis	SSP2-4.5	-1653.53	0.86927	Core range
	bestcpuehab	Lepidorhombus.whiffiagonis	SSP5-8.5	-5871.1	2.94126	Core range
	bestcpuehab	Leptagonus.decagonus	SSP1-1.26	1773.73	-0.844058	Core range
	bestcpuehab	Leptagonus.decagonus	SSP2-4.5	1984.52	-0.952971	Core range
	bestcpuehab	Leptagonus.decagonus	SSP5-8.5	2134.76	-1.02691	Core range
	bestcpuehab	Leptoclinus.maculatus	SSP1-1.26	1970.53	-0.946604	Core range
	bestcpuehab	Leptoclinus.maculatus	SSP2-4.5	1764.45	-0.848812	Core range
	bestcpuehab	Leptoclinus.maculatus	SSP5-8.5	1904.22	-0.916638	Core range
	bestcpuehab	Limanda.limanda	SSP1-1.26	64.2309	0.017657	Core range
	bestcpuehab	Limanda.limanda	SSP2-4.5	150.784	-0.0270798	Core range
	bestcpuehab	Limanda.limanda	SSP5-8.5	478.666	-0.186503	Core range
	bestcpuehab	Lophius.piscatorius	SSP1-1.26	-1350.53	0.720713	Core range
	bestcpuehab	Lophius.piscatorius	SSP2-4.5	-2561.47	1.32224	Core range
	bestcpuehab	Lophius.piscatorius	SSP5-8.5	-6676.02	3.34669	Core range
	bestcpuehab	Lumpenus.lampretaeformis	SSP1-1.26	1951.79	-0.935229	Core range
	bestcpuehab	Lumpenus.lampretaeformis	SSP2-4.5	1805.53	-0.868421	Core range
	bestcpuehab	Lumpenus.lampretaeformis	SSP5-8.5	2046.67	-0.98489	Core range
	bestcpuehab	Lycodes.gracilis	SSP1-1.26	160.328	-0.0405772	Core range
	bestcpuehab	Lycodes.gracilis	SSP2-4.5	1511.5	-0.702207	Core range
	bestcpuehab	Lycodes.gracilis	SSP5-8.5	2581.66	-1.2298	Core range
	bestcpuehab	Lycodes.pallidus	SSP1-1.26	2104.79	-1.00772	Core range
	bestcpuehab	Lycodes.pallidus	SSP2-4.5	1972.33	-0.948302	Core range
	bestcpuehab	Lycodes.pallidus	SSP5-8.5	1995.11	-0.959932	Core range
	bestcpuehab	Lycodes.vahlii	SSP1-1.26	-599.744	0.348642	Core range
	bestcpuehab	Lycodes.vahlii	SSP2-4.5	-1540.29	0.812733	Core range
	bestcpuehab	Lycodes.vahlii	SSP5-8.5	-2304.87	1.19295	Core range
	bestcpuehab	Mallotus.villosus	SSP1-1.26	1850.91	-0.883107	Core range
	bestcpuehab	Mallotus.villosus	SSP2-4.5	1935.28	-0.929711	Core range
	bestcpuehab	Mallotus.villosus	SSP5-8.5	2208.17	-1.06205	Core range
	bestcpuehab	Maurolicus.muelleri	SSP1-1.26	-589.553	0.343124	Core range
	bestcpuehab	Maurolicus.muelleri	SSP2-4.5	-1624.54	0.851952	Core range
	bestcpuehab	Maurolicus.muelleri	SSP5-8.5	-3572.61	1.8152	Core range
	bestcpuehab	Melanogrammus.aeglefinus	SSP1-1.26	-1182.84	0.642105	Core range
	bestcpuehab	Melanogrammus.aeglefinus	SSP2-4.5	-2075.17	1.08752	Core range
	bestcpuehab	Melanogrammus.aeglefinus	SSP5-8.5	-7072.24	3.53871	Core range
	bestcpuehab	Merlangius.merlangus	SSP1-1.26	-570.861	0.332937	Core range
	bestcpuehab	Merlangius.merlangus	SSP2-4.5	-1609.17	0.851104	Core range
	bestcpuehab	Merlangius.merlangus	SSP5-8.5	-3246.13	1.65526	Core range
	bestcpuehab	Merluccius.merluccius	SSP1-1.26	-1075.25	0.587776	Core range
	bestcpuehab	Merluccius.merluccius	SSP2-4.5	-2699.01	1.39075	Core range
	bestcpuehab	Merluccius.merluccius	SSP5-8.5	-5022.42	2.53846	Core range
	bestcpuehab	Micromesistius.poutassou	SSP1-1.26	-1011.53	0.555093	Core range
	bestcpuehab	Micromesistius.poutassou	SSP2-4.5	-1824.13	0.957301	Core range
	bestcpuehab	Micromesistius.poutassou	SSP5-8.5	-3187.85	1.63039	Core range
	bestcpuehab	Microstomus.kitt	SSP1-1.26	-268.997	0.189049	Core range
	bestcpuehab	Microstomus.kitt	SSP2-4.5	-590.76	0.345925	Core range
	bestcpuehab	Microstomus.kitt	SSP5-8.5	-1943.5	1.00832	Core range
	bestcpuehab	Molva.molva	SSP1-1.26	-667.849	0.381834	Core range
	bestcpuehab	Molva.molva	SSP2-4.5	-1938.52	1.01044	Core range
	bestcpuehab	Molva.molva	SSP5-8.5	-6276.39	3.14143	Core range
	bestcpuehab	Myxine.glutinosa	SSP1-1.26	-397.99	0.250934	Core range
	bestcpuehab	Myxine.glutinosa	SSP2-4.5	-1464.66	0.77674	Core range
	bestcpuehab	Myxine.glutinosa	SSP5-8.5	-2751.77	1.41197	Core range
	bestcpuehab	Phycis.blennoides	SSP1-1.26	-804.003	0.447793	Core range
	bestcpuehab	Phycis.blennoides	SSP2-4.5	-2042.64	1.05917	Core range
	bestcpuehab	Phycis.blennoides	SSP5-8.5	-5689.2	2.85535	Core range
	bestcpuehab	Pollachius.pollachius	SSP1-1.26	-333.294	0.21562	Core range
	bestcpuehab	Pollachius.pollachius	SSP2-4.5	-769.617	0.432683	Core range
	bestcpuehab	Pollachius.pollachius	SSP5-8.5	-1916.36	0.994652	Core range
	bestcpuehab	Pollachius.virens	SSP1-1.26	-682.239	0.388879	Core range
	bestcpuehab	Pollachius.virens	SSP2-4.5	-1722.97	0.90382	Core range
	bestcpuehab	Pollachius.virens	SSP5-8.5	-5060.91	2.54465	Core range
	bestcpuehab	Raja.brachyura	SSP1-1.26	5.14686	0.0527165	Core range
	bestcpuehab	Raja.brachyura	SSP2-4.5	-785.844	0.444143	Core range
	bestcpuehab	Raja.brachyura	SSP5-8.5	-877.709	0.490068	Core range
	bestcpuehab	Raja.montagui	SSP1-1.26	-106.598	0.106621	Core range
	bestcpuehab	Raja.montagui	SSP2-4.5	-558.535	0.331239	Core range
	bestcpuehab	Raja.montagui	SSP5-8.5	-1223.54	0.657216	Core range
	bestcpuehab	Rajella.fyllae	SSP1-1.26	-1288.93	0.701104	Core range
	bestcpuehab	Rajella.fyllae	SSP2-4.5	-2081.1	1.09185	Core range
	bestcpuehab	Rajella.fyllae	SSP5-8.5	-2989.8	1.54499	Core range
	bestcpuehab	Reinhardtius.hippoglossoides	SSP1-1.26	1409.49	-0.660017	Core range
	bestcpuehab	Reinhardtius.hippoglossoides	SSP2-4.5	1685.49	-0.798472	Core range
	bestcpuehab	Reinhardtius.hippoglossoides	SSP5-8.5	2183.4	-1.04397	Core range
	bestcpuehab	Scophthalmus.maximus	SSP1-1.26	-190.462	0.143633	Core range
	bestcpuehab	Scophthalmus.maximus	SSP2-4.5	-150.035	0.123345	Core range
	bestcpuehab	Scophthalmus.maximus	SSP5-8.5	-411.84	0.252207	Core range
	bestcpuehab	Scyliorhinus.canicula	SSP1-1.26	6.26061	0.053056	Core range
	bestcpuehab	Scyliorhinus.canicula	SSP2-4.5	-793.722	0.453735	Core range
	bestcpuehab	Scyliorhinus.canicula	SSP5-8.5	-1627.07	0.858404	Core range
	bestcpuehab	Sebastes.mentella	SSP1-1.26	-185.224	0.147878	Core range
	bestcpuehab	Sebastes.mentella	SSP2-4.5	-332.322	0.220289	Core range
	bestcpuehab	Sebastes.mentella	SSP5-8.5	716.953	-0.293973	Core range
	bestcpuehab	Sebastes.norvegicus	SSP1-1.26	-951.236	0.525297	Core range
	bestcpuehab	Sebastes.norvegicus	SSP2-4.5	-2130.21	1.10849	Core range
	bestcpuehab	Sebastes.norvegicus	SSP5-8.5	-6624.9	3.31783	Core range
	bestcpuehab	Sebastes.viviparus	SSP1-1.26	-822.114	0.457555	Core range
	bestcpuehab	Sebastes.viviparus	SSP2-4.5	-2165.6	1.12165	Core range
	bestcpuehab	Sebastes.viviparus	SSP5-8.5	-6459.71	3.23336	Core range
	bestcpuehab	Sprattus.sprattus	SSP1-1.26	116.195	-0.00797963	Core range
	bestcpuehab	Sprattus.sprattus	SSP2-4.5	148.99	-0.024618	Core range
	bestcpuehab	Sprattus.sprattus	SSP5-8.5	459.331	-0.176231	Core range
	bestcpuehab	Squalus.acanthias	SSP1-1.26	-459.514	0.280475	Core range
	bestcpuehab	Squalus.acanthias	SSP2-4.5	-1475.71	0.784041	Core range
	bestcpuehab	Squalus.acanthias	SSP5-8.5	-3591.05	1.81944	Core range
	bestcpuehab	Trachinus.draco	SSP1-1.26	147.013	-0.0231749	Core range
	bestcpuehab	Trachinus.draco	SSP2-4.5	86.9015	0.00764007	Core range
	bestcpuehab	Trachinus.draco	SSP5-8.5	-71.8616	0.0839559	Core range
	bestcpuehab	Trachurus.trachurus	SSP1-1.26	-859.499	0.477929	Core range
	bestcpuehab	Trachurus.trachurus	SSP2-4.5	-2454.16	1.26273	Core range
	bestcpuehab	Trachurus.trachurus	SSP5-8.5	-4362.36	2.20764	Core range
	bestcpuehab	Triglops.murrayi	SSP1-1.26	1120.19	-0.509168	Core range
	bestcpuehab	Triglops.murrayi	SSP2-4.5	1681.36	-0.787012	Core range
	bestcpuehab	Triglops.murrayi	SSP5-8.5	2189.75	-1.04015	Core range
	bestcpuehab	Triglops.nybelini	SSP1-1.26	2102.97	-1.00908	Core range
	bestcpuehab	Triglops.nybelini	SSP2-4.5	1830.4	-0.880815	Core range
	bestcpuehab	Triglops.nybelini	SSP5-8.5	1827.31	-0.879711	Core range
	bestcpuehab	Trisopterus.esmarkii	SSP1-1.26	-572.317	0.333616	Core range
	bestcpuehab	Trisopterus.esmarkii	SSP2-4.5	-1920.01	0.999236	Core range
	bestcpuehab	Trisopterus.esmarkii	SSP5-8.5	-5824.44	2.91834	Core range
	bestcpuehab	Trisopterus.minutus	SSP1-1.26	-580.066	0.337351	Core range
	bestcpuehab	Trisopterus.minutus	SSP2-4.5	-1355.29	0.726486	Core range
	bestcpuehab	Trisopterus.minutus	SSP5-8.5	-3973.77	2.01121	Core range
	bestcpuehab	Amblyraja.radiata	SSP1-1.26	1298.4	-0.605221	Core biomass
	bestcpuehab	Amblyraja.radiata	SSP2-4.5	1930.22	-0.92091	Core biomass
	bestcpuehab	Amblyraja.radiata	SSP5-8.5	2426.71	-1.16577	Core biomass
	bestcpuehab	Anarhichas.lupus	SSP1-1.26	-497.738	0.301167	Core biomass
	bestcpuehab	Anarhichas.lupus	SSP2-4.5	-1454.33	0.767771	Core biomass
	bestcpuehab	Anarhichas.lupus	SSP5-8.5	-1342.17	0.715492	Core biomass
	bestcpuehab	Aphia.minuta	SSP1-1.26	-3726.93	1.91747	Core biomass
	bestcpuehab	Aphia.minuta	SSP2-4.5	-10500.9	5.24272	Core biomass
	bestcpuehab	Aphia.minuta	SSP5-8.5	-22909.8	11.3509	Core biomass
	bestcpuehab	Argentina.silus	SSP1-1.26	-879.539	0.484812	Core biomass
	bestcpuehab	Argentina.silus	SSP2-4.5	-2898.74	1.48141	Core biomass
	bestcpuehab	Argentina.silus	SSP5-8.5	-7284.46	3.64174	Core biomass
	bestcpuehab	Artediellus.atlanticus	SSP1-1.26	1971.68	-0.936046	Core biomass
	bestcpuehab	Artediellus.atlanticus	SSP2-4.5	1977.07	-0.946816	Core biomass
	bestcpuehab	Artediellus.atlanticus	SSP5-8.5	1873.06	-0.900062	Core biomass
	bestcpuehab	Boreogadus.saida	SSP1-1.26	1783.56	-0.85737	Core biomass
	bestcpuehab	Boreogadus.saida	SSP2-4.5	1669.05	-0.803697	Core biomass
	bestcpuehab	Boreogadus.saida	SSP5-8.5	1731.75	-0.833989	Core biomass
	bestcpuehab	Brosme.brosme	SSP1-1.26	-851.198	0.473122	Core biomass
	bestcpuehab	Brosme.brosme	SSP2-4.5	-2980.74	1.52808	Core biomass
	bestcpuehab	Brosme.brosme	SSP5-8.5	-9769.69	4.85968	Core biomass
	bestcpuehab	Capros.aper	SSP1-1.26	-1105.59	0.59913	Core biomass
	bestcpuehab	Capros.aper	SSP2-4.5	-3128.9	1.60267	Core biomass
	bestcpuehab	Capros.aper	SSP5-8.5	-11253.7	5.58849	Core biomass
	bestcpuehab	Chelidonichthys.cuculus	SSP1-1.26	-696.874	0.394698	Core biomass
	bestcpuehab	Chelidonichthys.cuculus	SSP2-4.5	-1811.41	0.951922	Core biomass
	bestcpuehab	Chelidonichthys.cuculus	SSP5-8.5	-4714.21	2.37327	Core biomass
	bestcpuehab	Chimaera.monstrosa	SSP1-1.26	-610.296	0.352579	Core biomass
	bestcpuehab	Chimaera.monstrosa	SSP2-4.5	-2363.04	1.21886	Core biomass
	bestcpuehab	Chimaera.monstrosa	SSP5-8.5	-7500.18	3.7432	Core biomass
	bestcpuehab	Cyclopterus.lumpus	SSP1-1.26	724.132	-0.318882	Core biomass
	bestcpuehab	Cyclopterus.lumpus	SSP2-4.5	2292.26	-1.09112	Core biomass
	bestcpuehab	Cyclopterus.lumpus	SSP5-8.5	2907.1	-1.39485	Core biomass
	bestcpuehab	Enchelyopus.cimbrius	SSP1-1.26	-190.574	0.143812	Core biomass
	bestcpuehab	Enchelyopus.cimbrius	SSP2-4.5	-814.021	0.450572	Core biomass
	bestcpuehab	Enchelyopus.cimbrius	SSP5-8.5	-2071.68	1.07158	Core biomass
	bestcpuehab	Entelurus.aequoreus	SSP1-1.26	-1373.39	0.725797	Core biomass
	bestcpuehab	Entelurus.aequoreus	SSP2-4.5	-2823.91	1.45117	Core biomass
	bestcpuehab	Entelurus.aequoreus	SSP5-8.5	-6531.43	3.27226	Core biomass
	bestcpuehab	Etmopterus.spinax	SSP1-1.26	-619.802	0.35651	Core biomass
	bestcpuehab	Etmopterus.spinax	SSP2-4.5	-2319.38	1.19578	Core biomass
	bestcpuehab	Etmopterus.spinax	SSP5-8.5	-6439.04	3.22229	Core biomass
	bestcpuehab	Eutrigla.gurnardus	SSP1-1.26	-330.313	0.224995	Core biomass
	bestcpuehab	Eutrigla.gurnardus	SSP2-4.5	-336.341	0.220875	Core biomass
	bestcpuehab	Eutrigla.gurnardus	SSP5-8.5	-1661.35	0.867211	Core biomass
	bestcpuehab	Gadiculus.argenteus	SSP1-1.26	-778.708	0.435747	Core biomass
	bestcpuehab	Gadiculus.argenteus	SSP2-4.5	-3388.89	1.72617	Core biomass
	bestcpuehab	Gadiculus.argenteus	SSP5-8.5	-11334.6	5.63053	Core biomass
	bestcpuehab	Gadus.morhua	SSP1-1.26	1821.32	-0.874109	Core biomass
	bestcpuehab	Gadus.morhua	SSP2-4.5	1748.32	-0.841456	Core biomass
	bestcpuehab	Gadus.morhua	SSP5-8.5	1687.19	-0.812493	Core biomass
	bestcpuehab	Galeus.melastomus	SSP1-1.26	-551.627	0.321412	Core biomass
	bestcpuehab	Galeus.melastomus	SSP2-4.5	-2061.24	1.06713	Core biomass
	bestcpuehab	Galeus.melastomus	SSP5-8.5	-5544.56	2.78195	Core biomass
	bestcpuehab	Glyptocephalus.cynoglossus	SSP1-1.26	-723.916	0.410537	Core biomass
	bestcpuehab	Glyptocephalus.cynoglossus	SSP2-4.5	-2225.26	1.15155	Core biomass
	bestcpuehab	Glyptocephalus.cynoglossus	SSP5-8.5	-5932.22	2.97566	Core biomass
	bestcpuehab	Helicolenus.dactylopterus	SSP1-1.26	-1343.1	0.717877	Core biomass
	bestcpuehab	Helicolenus.dactylopterus	SSP2-4.5	-2991.88	1.53552	Core biomass
	bestcpuehab	Helicolenus.dactylopterus	SSP5-8.5	-11311.2	5.61908	Core biomass
	bestcpuehab	Hippoglossoides.platessoides	SSP1-1.26	2010.79	-0.962672	Core biomass
	bestcpuehab	Hippoglossoides.platessoides	SSP2-4.5	1812.49	-0.871714	Core biomass
	bestcpuehab	Hippoglossoides.platessoides	SSP5-8.5	2088.16	-1.00492	Core biomass
	bestcpuehab	Hippoglossus.hippoglossus	SSP1-1.26	-671.533	0.385962	Core biomass
	bestcpuehab	Hippoglossus.hippoglossus	SSP2-4.5	-1921.71	1.00575	Core biomass
	bestcpuehab	Hippoglossus.hippoglossus	SSP5-8.5	-6087.01	3.04874	Core biomass
	bestcpuehab	Hyperoplus.immaculatus	SSP1-1.26	-332.871	0.220908	Core biomass
	bestcpuehab	Hyperoplus.immaculatus	SSP2-4.5	-1487.48	0.796221	Core biomass
	bestcpuehab	Hyperoplus.immaculatus	SSP5-8.5	-3507.2	1.78495	Core biomass
	bestcpuehab	Lepidorhombus.whiffiagonis	SSP1-1.26	-732.399	0.413934	Core biomass
	bestcpuehab	Lepidorhombus.whiffiagonis	SSP2-4.5	-2139.14	1.11045	Core biomass
	bestcpuehab	Lepidorhombus.whiffiagonis	SSP5-8.5	-7616.5	3.80078	Core biomass
	bestcpuehab	Leptagonus.decagonus	SSP1-1.26	1852.69	-0.883828	Core biomass
	bestcpuehab	Leptagonus.decagonus	SSP2-4.5	1913.52	-0.919385	Core biomass
	bestcpuehab	Leptagonus.decagonus	SSP5-8.5	2091.51	-1.00628	Core biomass
	bestcpuehab	Leptoclinus.maculatus	SSP1-1.26	1862.62	-0.895185	Core biomass
	bestcpuehab	Leptoclinus.maculatus	SSP2-4.5	1688.04	-0.812405	Core biomass
	bestcpuehab	Leptoclinus.maculatus	SSP5-8.5	1839.09	-0.885468	Core biomass
	bestcpuehab	Limanda.limanda	SSP1-1.26	95.838	0.00175283	Core biomass
	bestcpuehab	Limanda.limanda	SSP2-4.5	230.542	-0.0669188	Core biomass
	bestcpuehab	Limanda.limanda	SSP5-8.5	580.227	-0.237495	Core biomass
	bestcpuehab	Lophius.piscatorius	SSP1-1.26	-1348.24	0.718799	Core biomass
	bestcpuehab	Lophius.piscatorius	SSP2-4.5	-2759.31	1.41918	Core biomass
	bestcpuehab	Lophius.piscatorius	SSP5-8.5	-7769.22	3.88366	Core biomass
	bestcpuehab	Lumpenus.lampretaeformis	SSP1-1.26	1882.18	-0.902574	Core biomass
	bestcpuehab	Lumpenus.lampretaeformis	SSP2-4.5	1738.29	-0.836336	Core biomass
	bestcpuehab	Lumpenus.lampretaeformis	SSP5-8.5	1993.86	-0.959626	Core biomass
	bestcpuehab	Lycodes.gracilis	SSP1-1.26	138.006	-0.0301284	Core biomass
	bestcpuehab	Lycodes.gracilis	SSP2-4.5	1487.2	-0.690567	Core biomass
	bestcpuehab	Lycodes.gracilis	SSP5-8.5	2575.64	-1.22704	Core biomass
	bestcpuehab	Lycodes.pallidus	SSP1-1.26	1962.15	-0.9423	Core biomass
	bestcpuehab	Lycodes.pallidus	SSP2-4.5	1752.6	-0.843496	Core biomass
	bestcpuehab	Lycodes.pallidus	SSP5-8.5	1815.56	-0.874097	Core biomass
	bestcpuehab	Lycodes.vahlii	SSP1-1.26	-307.581	0.201892	Core biomass
	bestcpuehab	Lycodes.vahlii	SSP2-4.5	-1277.11	0.679524	Core biomass
	bestcpuehab	Lycodes.vahlii	SSP5-8.5	-2108.06	1.09339	Core biomass
	bestcpuehab	Mallotus.villosus	SSP1-1.26	1804.83	-0.861664	Core biomass
	bestcpuehab	Mallotus.villosus	SSP2-4.5	1878.33	-0.902498	Core biomass
	bestcpuehab	Mallotus.villosus	SSP5-8.5	2216.07	-1.06587	Core biomass
	bestcpuehab	Maurolicus.muelleri	SSP1-1.26	-499.699	0.29601	Core biomass
	bestcpuehab	Maurolicus.muelleri	SSP2-4.5	-1510.46	0.794362	Core biomass
	bestcpuehab	Maurolicus.muelleri	SSP5-8.5	-3145.38	1.6038	Core biomass
	bestcpuehab	Melanogrammus.aeglefinus	SSP1-1.26	-1082.25	0.593052	Core biomass
	bestcpuehab	Melanogrammus.aeglefinus	SSP2-4.5	-2032.23	1.06557	Core biomass
	bestcpuehab	Melanogrammus.aeglefinus	SSP5-8.5	-7622.49	3.80812	Core biomass
	bestcpuehab	Merlangius.merlangus	SSP1-1.26	-728.319	0.409595	Core biomass
	bestcpuehab	Merlangius.merlangus	SSP2-4.5	-2001.2	1.04445	Core biomass
	bestcpuehab	Merlangius.merlangus	SSP5-8.5	-4488.52	2.26665	Core biomass
	bestcpuehab	Merluccius.merluccius	SSP1-1.26	-1090.11	0.594508	Core biomass
	bestcpuehab	Merluccius.merluccius	SSP2-4.5	-2748.26	1.41445	Core biomass
	bestcpuehab	Merluccius.merluccius	SSP5-8.5	-5687.57	2.86434	Core biomass
	bestcpuehab	Micromesistius.poutassou	SSP1-1.26	-935.364	0.514611	Core biomass
	bestcpuehab	Micromesistius.poutassou	SSP2-4.5	-1846.05	0.964789	Core biomass
	bestcpuehab	Micromesistius.poutassou	SSP5-8.5	-3294.72	1.68133	Core biomass
	bestcpuehab	Microstomus.kitt	SSP1-1.26	-326.236	0.218011	Core biomass
	bestcpuehab	Microstomus.kitt	SSP2-4.5	-713.749	0.407021	Core biomass
	bestcpuehab	Microstomus.kitt	SSP5-8.5	-2207.81	1.13855	Core biomass
	bestcpuehab	Molva.molva	SSP1-1.26	-785.235	0.440121	Core biomass
	bestcpuehab	Molva.molva	SSP2-4.5	-2349.44	1.21416	Core biomass
	bestcpuehab	Molva.molva	SSP5-8.5	-8011.55	3.9951	Core biomass
	bestcpuehab	Myxine.glutinosa	SSP1-1.26	-266.184	0.184724	Core biomass
	bestcpuehab	Myxine.glutinosa	SSP2-4.5	-1457.78	0.772892	Core biomass
	bestcpuehab	Myxine.glutinosa	SSP5-8.5	-3556	1.8045	Core biomass
	bestcpuehab	Phycis.blennoides	SSP1-1.26	-500.477	0.296399	Core biomass
	bestcpuehab	Phycis.blennoides	SSP2-4.5	-2431.91	1.25082	Core biomass
	bestcpuehab	Phycis.blennoides	SSP5-8.5	-7277.01	3.63402	Core biomass
	bestcpuehab	Pollachius.pollachius	SSP1-1.26	-519.228	0.307657	Core biomass
	bestcpuehab	Pollachius.pollachius	SSP2-4.5	-1293.22	0.692293	Core biomass
	bestcpuehab	Pollachius.pollachius	SSP5-8.5	-2961	1.50922	Core biomass
	bestcpuehab	Pollachius.virens	SSP1-1.26	-760.305	0.428088	Core biomass
	bestcpuehab	Pollachius.virens	SSP2-4.5	-1911	0.997658	Core biomass
	bestcpuehab	Pollachius.virens	SSP5-8.5	-5619.26	2.82028	Core biomass
	bestcpuehab	Raja.brachyura	SSP1-1.26	-65.3501	0.0879184	Core biomass
	bestcpuehab	Raja.brachyura	SSP2-4.5	-876.616	0.490259	Core biomass
	bestcpuehab	Raja.brachyura	SSP5-8.5	-1213.21	0.655821	Core biomass
	bestcpuehab	Raja.montagui	SSP1-1.26	-171.659	0.139061	Core biomass
	bestcpuehab	Raja.montagui	SSP2-4.5	-642.965	0.373913	Core biomass
	bestcpuehab	Raja.montagui	SSP5-8.5	-1421.63	0.755211	Core biomass
	bestcpuehab	Rajella.fyllae	SSP1-1.26	-1725.64	0.919832	Core biomass
	bestcpuehab	Rajella.fyllae	SSP2-4.5	-2668.62	1.38586	Core biomass
	bestcpuehab	Rajella.fyllae	SSP5-8.5	-3363.42	1.73417	Core biomass
	bestcpuehab	Reinhardtius.hippoglossoides	SSP1-1.26	1483.97	-0.69728	Core biomass
	bestcpuehab	Reinhardtius.hippoglossoides	SSP2-4.5	1806.54	-0.858811	Core biomass
	bestcpuehab	Reinhardtius.hippoglossoides	SSP5-8.5	2195.51	-1.05096	Core biomass
	bestcpuehab	Scophthalmus.maximus	SSP1-1.26	-210.932	0.153684	Core biomass
	bestcpuehab	Scophthalmus.maximus	SSP2-4.5	-176.168	0.136155	Core biomass
	bestcpuehab	Scophthalmus.maximus	SSP5-8.5	-445.608	0.268851	Core biomass
	bestcpuehab	Scyliorhinus.canicula	SSP1-1.26	-283.673	0.200488	Core biomass
	bestcpuehab	Scyliorhinus.canicula	SSP2-4.5	-926.36	0.526665	Core biomass
	bestcpuehab	Scyliorhinus.canicula	SSP5-8.5	-1987.43	1.04145	Core biomass
	bestcpuehab	Sebastes.mentella	SSP1-1.26	-121.988	0.118473	Core biomass
	bestcpuehab	Sebastes.mentella	SSP2-4.5	-165.196	0.140026	Core biomass
	bestcpuehab	Sebastes.mentella	SSP5-8.5	1052.05	-0.45927	Core biomass
	bestcpuehab	Sebastes.norvegicus	SSP1-1.26	-880.977	0.489772	Core biomass
	bestcpuehab	Sebastes.norvegicus	SSP2-4.5	-2220.39	1.15222	Core biomass
	bestcpuehab	Sebastes.norvegicus	SSP5-8.5	-7244.71	3.61989	Core biomass
	bestcpuehab	Sebastes.viviparus	SSP1-1.26	-712.89	0.404782	Core biomass
	bestcpuehab	Sebastes.viviparus	SSP2-4.5	-2368.68	1.22293	Core biomass
	bestcpuehab	Sebastes.viviparus	SSP5-8.5	-7318.61	3.655	Core biomass
	bestcpuehab	Sprattus.sprattus	SSP1-1.26	88.775	0.00561978	Core biomass
	bestcpuehab	Sprattus.sprattus	SSP2-4.5	132.585	-0.0170398	Core biomass
	bestcpuehab	Sprattus.sprattus	SSP5-8.5	519.027	-0.205229	Core biomass
	bestcpuehab	Squalus.acanthias	SSP1-1.26	-543.914	0.323939	Core biomass
	bestcpuehab	Squalus.acanthias	SSP2-4.5	-1936.65	1.01297	Core biomass
	bestcpuehab	Squalus.acanthias	SSP5-8.5	-4525.69	2.27973	Core biomass
	bestcpuehab	Trachinus.draco	SSP1-1.26	-38.5872	0.0710342	Core biomass
	bestcpuehab	Trachinus.draco	SSP2-4.5	-76.5634	0.0922382	Core biomass
	bestcpuehab	Trachinus.draco	SSP5-8.5	-596.101	0.34499	Core biomass
	bestcpuehab	Trachurus.trachurus	SSP1-1.26	-601.808	0.34437	Core biomass
	bestcpuehab	Trachurus.trachurus	SSP2-4.5	-2542.25	1.30211	Core biomass
	bestcpuehab	Trachurus.trachurus	SSP5-8.5	-6865.9	3.43242	Core biomass
	bestcpuehab	Triglops.murrayi	SSP1-1.26	1438.83	-0.670288	Core biomass
	bestcpuehab	Triglops.murrayi	SSP2-4.5	1870.36	-0.88486	Core biomass
	bestcpuehab	Triglops.murrayi	SSP5-8.5	2120.91	-1.01181	Core biomass
	bestcpuehab	Triglops.nybelini	SSP1-1.26	1743.55	-0.83881	Core biomass
	bestcpuehab	Triglops.nybelini	SSP2-4.5	1598.77	-0.770129	Core biomass
	bestcpuehab	Triglops.nybelini	SSP5-8.5	1618.79	-0.779894	Core biomass
	bestcpuehab	Trisopterus.esmarkii	SSP1-1.26	-682.696	0.388174	Core biomass
	bestcpuehab	Trisopterus.esmarkii	SSP2-4.5	-2533.8	1.30343	Core biomass
	bestcpuehab	Trisopterus.esmarkii	SSP5-8.5	-7785.07	3.88455	Core biomass
	bestcpuehab	Trisopterus.minutus	SSP1-1.26	-773.58	0.431223	Core biomass
	bestcpuehab	Trisopterus.minutus	SSP2-4.5	-1832.12	0.961371	Core biomass
	bestcpuehab	Trisopterus.minutus	SSP5-8.5	-5491.27	2.75716	Core biomass

## Sheet: Figure 6
	Species	Zoo_FB	Zoo_Atlas	Zoo_final	MaxLengthTL	Troph	TempPrefMean	TempPrefMax	TempPrefMin	DepthMin	DepthMax	Fecmin	Fecmax	FeedingType	AgeMatMin	Lm	DemersPelag	Depth_range	TempRange	Fecundity	nlimit	slimit	nlimit_book	slimit_book	Fisheries	Var	Scenario	(Intercept)	Year	Var1
1	Agonus cataphractus	temperate	boreal	boreal	21	3.43	9.2	11.7	7	0	270	2450	2700	hunting macrofauna (predator)	2	NA	demersal	270	4.7	3800	barents	south	barents	south	NO	PA	SSP1-2.6 (+1.6Â°C)	-44.2289	0.072121	Range							Linear regression results		Range(Figure 6A)
2	Agonus cataphractus	temperate	boreal	boreal	21	3.43	9.2	11.7	7	0	270	2450	2700	hunting macrofauna (predator)	2	NA	demersal	270	4.7	3800	barents	south	barents	south	NO	PA	SSP2-4.5 (+2.6Â°C)	-201.101	0.149563	Range
3	Agonus cataphractus	temperate	boreal	boreal	21	3.43	9.2	11.7	7	0	270	2450	2700	hunting macrofauna (predator)	2	NA	demersal	270	4.7	3800	barents	south	barents	south	NO	PA	SSP5-8.5 (+4.5Â°C)	-369.099	0.232603	Range								Estimate	Std. Error	t value	Pr(>|t|)
4	Amblyraja hyperborea	deep-water	arctic	arctic	112	4.31	3.3	8.8	0.3	92	2925	NA	NA	hunting macrofauna (predator)	NA	NA	demersal	2833	8.5	NA	north	south	north	north	NO	PA	SSP1-2.6 (+1.6Â°C)	1066	-0.486584	Range							Zoo_finalarctic	-0.54481	0.14496	-3.758	0.000205
5	Amblyraja hyperborea	deep-water	arctic	arctic	112	4.31	3.3	8.8	0.3	92	2925	NA	NA	hunting macrofauna (predator)	NA	NA	demersal	2833	8.5	NA	north	south	north	north	NO	PA	SSP2-4.5 (+2.6Â°C)	1979.42	-0.936928	Range							Zoo_finalarctic-boreal	-0.13626	0.13238	-1.029	0.304153
6	Amblyraja hyperborea	deep-water	arctic	arctic	112	4.31	3.3	8.8	0.3	92	2925	NA	NA	hunting macrofauna (predator)	NA	NA	demersal	2833	8.5	NA	north	south	north	north	NO	PA	SSP5-8.5 (+4.5Â°C)	2549.5	-1.21889	Range							Zoo_finalboreal	0.11237	0.06337	1.773	0.077196
7	Amblyraja radiata	boreal	arctic-boreal	arctic-boreal	105	4.2	1	5	-0.8	5	1540	28.67	20	hunting macrofauna (predator)	NA	63.42	demersal	1535	5.8	38.6667	north	south	barents	north	NO	PA	SSP1-2.6 (+1.6Â°C)	122.832	-0.0110129	Range							Zoo_finaldeep-water	0.2467	0.16922	1.458	0.145903
8	Amblyraja radiata	boreal	arctic-boreal	arctic-boreal	105	4.2	1	5	-0.8	5	1540	28.67	20	hunting macrofauna (predator)	NA	63.42	demersal	1535	5.8	38.6667	north	south	barents	north	NO	PA	SSP2-4.5 (+2.6Â°C)	243.175	-0.0707011	Range							Zoo_finalsubtropical	0.07872	0.12765	0.617	0.537879
9	Amblyraja radiata	boreal	arctic-boreal	arctic-boreal	105	4.2	1	5	-0.8	5	1540	28.67	20	hunting macrofauna (predator)	NA	63.42	demersal	1535	5.8	38.6667	north	south	barents	north	NO	PA	SSP5-8.5 (+4.5Â°C)	455.615	-0.17533	Range							Zoo_finaltemperate	0.16127	0.2389	0.675	0.500158
10	Amblyraja radiata	boreal	arctic-boreal	arctic-boreal	105	4.2	1	5	-0.8	5	1540	28.67	20	hunting macrofauna (predator)	NA	63.42	demersal	1535	5.8	38.6667	north	south	barents	north	NO	bestcpuehab	SSP5-8.5 (+4.5Â°C)	2411.98	-1.15857	Core range							ScenarioSSP2-4.5	-0.3529	0.20346	-1.735	0.083843
97	Boreogadus saida	polar	arctic	arctic	40	3.12	0.2	4	-1.3	0	1383	16700	43066.7	hunting macrofauna (predator)	2.67	NA	demersal	1383	5.3	38233.3	north	barents	north	barents	HIGHLY COMMERCIAL	cpuehab	SSP1-2.6 (+1.6Â°C)	1699.24	-0.812696	Biomass							ScenarioSSP5-8.5	-0.54707	0.20346	-2.689	0.007567
101	Boreogadus saida	polar	arctic	arctic	40	3.12	0.2	4	-1.3	0	1383	16700	43066.7	hunting macrofauna (predator)	2.67	NA	demersal	1383	5.3	38233.3	north	barents	north	barents	HIGHLY COMMERCIAL	cpuehab	SSP2-4.5 (+2.6Â°C)	1771.65	-0.851149	Biomass							scale(Troph)	0.07128	0.02793	2.552	0.011201
13	Amblyraja radiata	boreal	arctic-boreal	arctic-boreal	105	4.2	1	5	-0.8	5	1540	28.67	20	hunting macrofauna (predator)	NA	63.42	demersal	1535	5.8	38.6667	north	south	barents	north	NO	bestcpuehab	SSP1-2.6 (+1.6Â°C)	1298.4	-0.605221	Core biomass							Zoo_finalarctic-boreal:ScenarioSSP2-4.5	0.12158	0.27644	0.44	0.660393
105	Boreogadus saida	polar	arctic	arctic	40	3.12	0.2	4	-1.3	0	1383	16700	43066.7	hunting macrofauna (predator)	2.67	NA	demersal	1383	5.3	38233.3	north	barents	north	barents	HIGHLY COMMERCIAL	cpuehab	SSP5-8.5 (+4.5Â°C)	1861.61	-0.895478	Biomass							Zoo_finalboreal:ScenarioSSP2-4.5	0.47795	0.22222	2.151	0.032287
15	Amblyraja radiata	boreal	arctic-boreal	arctic-boreal	105	4.2	1	5	-0.8	5	1540	28.67	20	hunting macrofauna (predator)	NA	63.42	demersal	1535	5.8	38.6667	north	south	barents	north	NO	bestcpuehab	SSP5-8.5 (+4.5Â°C)	2426.71	-1.16577	Core biomass							Zoo_finaldeep-water:ScenarioSSP2-4.5	0.66199	0.31355	2.111	0.035569
16	Amblyraja radiata	boreal	arctic-boreal	arctic-boreal	105	4.2	1	5	-0.8	5	1540	28.67	20	hunting macrofauna (predator)	NA	63.42	demersal	1535	5.8	38.6667	north	south	barents	north	NO	bestcpuehab	SSP1-2.6 (+1.6Â°C)	1304.92	-0.608659	Core range							Zoo_finalsubtropical:ScenarioSSP2-4.5	0.46508	0.27188	1.711	0.088183
17	Amblyraja radiata	boreal	arctic-boreal	arctic-boreal	105	4.2	1	5	-0.8	5	1540	28.67	20	hunting macrofauna (predator)	NA	63.42	demersal	1535	5.8	38.6667	north	south	barents	north	NO	bestcpuehab	SSP2-4.5 (+2.6Â°C)	1930.22	-0.92091	Core biomass							Zoo_finaltemperate:ScenarioSSP2-4.5	0.52455	0.39399	1.331	0.184072
18	Amblyraja radiata	boreal	arctic-boreal	arctic-boreal	105	4.2	1	5	-0.8	5	1540	28.67	20	hunting macrofauna (predator)	NA	63.42	demersal	1535	5.8	38.6667	north	south	barents	north	NO	bestcpuehab	SSP2-4.5 (+2.6Â°C)	1917.86	-0.914686	Core range							Zoo_finalarctic-boreal:ScenarioSSP5-8.5	-0.1297	0.27644	-0.469	0.639293
19	Ammodytes marinus	temperate	boreal	boreal	25	3.27	9.7	11	6.7	10	150	4176.5	13371.8	selective plankton feeding	1.83	14.3	pelagic	140	4.3	10862.4	barents	south	barents	south	HIGHLY COMMERCIAL	PA	SSP5-8.5 (+4.5Â°C)	80.1713	0.00967136	Range							Zoo_finalboreal:ScenarioSSP5-8.5	0.87191	0.22222	3.924	0.000108
20	Ammodytes marinus	temperate	boreal	boreal	25	3.27	9.7	11	6.7	10	150	4176.5	13371.8	selective plankton feeding	1.83	14.3	pelagic	140	4.3	10862.4	barents	south	barents	south	HIGHLY COMMERCIAL	PA	SSP2-4.5 (+2.6Â°C)	98.2316	0.000879214	Range							Zoo_finaldeep-water:ScenarioSSP5-8.5	1.44115	0.31355	4.596	6.33e-06
21	Ammodytes marinus	temperate	boreal	boreal	25	3.27	9.7	11	6.7	10	150	4176.5	13371.8	selective plankton feeding	1.83	14.3	pelagic	140	4.3	10862.4	barents	south	barents	south	HIGHLY COMMERCIAL	PA	SSP1-2.6 (+1.6Â°C)	105.723	-0.00266796	Range							Zoo_finalsubtropical:ScenarioSSP5-8.5	1.03604	0.27188	3.811	0.000168
22	Ammodytes tobianus	temperate	boreal	boreal	24.4	3.08	10.2	13.5	7.3	1	96	NA	NA	filtering plankton	2	13	demersal	95	6.2	NA	norwegian	south	barents	south	HIGHLY COMMERCIAL	PA	SSP5-8.5 (+4.5Â°C)	-90.1563	0.0939893	Range							Zoo_finaltemperate:ScenarioSSP5-8.5	1.27027	0.39399	3.224	0.001402
23	Ammodytes tobianus	temperate	boreal	boreal	24.4	3.08	10.2	13.5	7.3	1	96	NA	NA	filtering plankton	2	13	demersal	95	6.2	NA	norwegian	south	barents	south	HIGHLY COMMERCIAL	PA	SSP1-2.6 (+1.6Â°C)	67.8034	0.0159743	Range
24	Ammodytes tobianus	temperate	boreal	boreal	24.4	3.08	10.2	13.5	7.3	1	96	NA	NA	filtering plankton	2	13	demersal	95	6.2	NA	norwegian	south	barents	south	HIGHLY COMMERCIAL	PA	SSP2-4.5 (+2.6Â°C)	11.9049	0.043823	Range										Adj R2	0.5
25	Anarhichas denticulatus	polar	arctic-boreal	arctic-boreal	180	4.04	3.4	7.2	0.6	60	1700	NA	NA	variable	NA	NA	pelagic	1640	6.6	NA	barents	north	barents	north	NO	PA	SSP1-2.6 (+1.6Â°C)	80.6279	0.0123813	Range										p-value <	2.2e-16
26	Anarhichas denticulatus	polar	arctic-boreal	arctic-boreal	180	4.04	3.4	7.2	0.6	60	1700	NA	NA	variable	NA	NA	pelagic	1640	6.6	NA	barents	north	barents	north	NO	PA	SSP2-4.5 (+2.6Â°C)	938.431	-0.409222	Range
27	Anarhichas denticulatus	polar	arctic-boreal	arctic-boreal	180	4.04	3.4	7.2	0.6	60	1700	NA	NA	variable	NA	NA	pelagic	1640	6.6	NA	barents	north	barents	north	NO	PA	SSP5-8.5 (+4.5Â°C)	2782.71	-1.31758	Range							Linear regression results		Biomass (Figure 6B)
28	Anarhichas lupus	temperate	boreal	boreal	150	3.86	7.8	12.1	0.8	1	600	18870	NA	hunting macrofauna (predator)	6	55	demersal	599	11.3	18870	barents	south	barents	south	NO	PA	SSP2-4.5 (+2.6Â°C)	-380.771	0.245045	Range
29	Anarhichas lupus	temperate	boreal	boreal	150	3.86	7.8	12.1	0.8	1	600	18870	NA	hunting macrofauna (predator)	6	55	demersal	599	11.3	18870	barents	south	barents	south	NO	bestcpuehab	SSP1-2.6 (+1.6Â°C)	-497.426	0.300849	Core range								Estimate	Std. Error	t value	Pr(>|t|)
30	Anarhichas lupus	temperate	boreal	boreal	150	3.86	7.8	12.1	0.8	1	600	18870	NA	hunting macrofauna (predator)	6	55	demersal	599	11.3	18870	barents	south	barents	south	NO	bestcpuehab	SSP2-4.5 (+2.6Â°C)	-1333.1	0.707216	Core range							Zoo_finalarctic	-0.580138	0.813331	-0.713	0.476682
31	Anarhichas lupus	temperate	boreal	boreal	150	3.86	7.8	12.1	0.8	1	600	18870	NA	hunting macrofauna (predator)	6	55	demersal	599	11.3	18870	barents	south	barents	south	NO	bestcpuehab	SSP5-8.5 (+4.5Â°C)	-951.143	0.522156	Core range							Zoo_finalarctic-boreal	-0.299051	0.497626	-0.601	0.5487
32	Anarhichas lupus	temperate	boreal	boreal	150	3.86	7.8	12.1	0.8	1	600	18870	NA	hunting macrofauna (predator)	6	55	demersal	599	11.3	18870	barents	south	barents	south	NO	PA	SSP1-2.6 (+1.6Â°C)	-732.375	0.415857	Range							Zoo_finalboreal	0.24556	0.222623	1.103	0.271629
33	Anarhichas lupus	temperate	boreal	boreal	150	3.86	7.8	12.1	0.8	1	600	18870	NA	hunting macrofauna (predator)	6	55	demersal	599	11.3	18870	barents	south	barents	south	NO	bestcpuehab	SSP1-2.6 (+1.6Â°C)	-497.738	0.301167	Core biomass							Zoo_finaldeep-water	0.35491	0.626938	0.566	0.572099
34	Anarhichas lupus	temperate	boreal	boreal	150	3.86	7.8	12.1	0.8	1	600	18870	NA	hunting macrofauna (predator)	6	55	demersal	599	11.3	18870	barents	south	barents	south	NO	bestcpuehab	SSP2-4.5 (+2.6Â°C)	-1454.33	0.767771	Core biomass							Zoo_finalsubtropical	0.907756	0.702476	1.292	0.198097
35	Anarhichas lupus	temperate	boreal	boreal	150	3.86	7.8	12.1	0.8	1	600	18870	NA	hunting macrofauna (predator)	6	55	demersal	599	11.3	18870	barents	south	barents	south	NO	bestcpuehab	SSP5-8.5 (+4.5Â°C)	-1342.17	0.715492	Core biomass							Zoo_finaltemperate	0.561999	1.40228	0.401	0.689107
36	Anarhichas lupus	temperate	boreal	boreal	150	3.86	7.8	12.1	0.8	1	600	18870	NA	hunting macrofauna (predator)	6	55	demersal	599	11.3	18870	barents	south	barents	south	NO	PA	SSP5-8.5 (+4.5Â°C)	604.009	-0.238438	Range							ScenarioSSP2-4.5	0.040058	1.14462	0.035	0.972125
450	Lycodes pallidus	polar	arctic	arctic	26	3.14	0.8	4.9	-0.9	6	1750	NA	NA	hunting macrofauna (predator)	NA	NA	demersal	1744	5.8	NA	north	norwegian	north	norwegian	NO	cpuehab	SSP1-2.6 (+1.6Â°C)	1966.66	-0.945426	Biomass							ScenarioSSP5-8.5	0.009673	1.14462	0.008	0.993267
458	Lycodes pallidus	polar	arctic	arctic	26	3.14	0.8	4.9	-0.9	6	1750	NA	NA	hunting macrofauna (predator)	NA	NA	demersal	1744	5.8	NA	north	norwegian	north	norwegian	NO	cpuehab	SSP5-8.5 (+4.5Â°C)	1787.75	-0.86085	Biomass							scale(MaxLengthTL)	0.384136	0.108736	3.533	0.000534
459	Lycodes pallidus	polar	arctic	arctic	26	3.14	0.8	4.9	-0.9	6	1750	NA	NA	hunting macrofauna (predator)	NA	NA	demersal	1744	5.8	NA	north	norwegian	north	norwegian	NO	cpuehab	SSP2-4.5 (+2.6Â°C)	1708.19	-0.822345	Biomass							Zoo_finalarctic-boreal:ScenarioSSP2-4.5	-0.239353	1.34218	-0.178	0.858683
40	Anarhichas minor	temperate	boreal	boreal	180	3.84	3.5	7.6	0.6	25	600	4200	35200	hunting macrofauna (predator)	NA	55	demersal	575	7	21800	barents	north	barents	north	NO	PA	SSP1-2.6 (+1.6Â°C)	380.024	-0.139612	Range							Zoo_finalboreal:ScenarioSSP2-4.5	0.363576	1.18676	0.306	0.75972
41	Anarhichas minor	temperate	boreal	boreal	180	3.84	3.5	7.6	0.6	25	600	4200	35200	hunting macrofauna (predator)	NA	55	demersal	575	7	21800	barents	north	barents	north	NO	PA	SSP2-4.5 (+2.6Â°C)	829.954	-0.361813	Range							Zoo_finaldeep-water:ScenarioSSP2-4.5	0.65829	1.44784	0.455	0.649947
42	Anarhichas minor	temperate	boreal	boreal	180	3.84	3.5	7.6	0.6	25	600	4200	35200	hunting macrofauna (predator)	NA	55	demersal	575	7	21800	barents	north	barents	north	NO	PA	SSP5-8.5 (+4.5Â°C)	2267.2	-1.0689	Range							Zoo_finalsubtropical:ScenarioSSP2-4.5	1.24707	1.51419	0.824	0.41137
43	Anguilla anguilla	temperate	boreal	boreal	133	3.55	7.9	14.5	3	0	700	2e+06	3e+06	hunting macrofauna (predator)	8.83	50.83	demersal	700	11.5	3500000	barents	south	barents	south	COMMERCIAL	PA	SSP5-8.5 (+4.5Â°C)	-202.759	0.149296	Range							Zoo_finaltemperate:ScenarioSSP2-4.5	0.591383	2.28923	0.258	0.796474
44	Anguilla anguilla	temperate	boreal	boreal	133	3.55	7.9	14.5	3	0	700	2e+06	3e+06	hunting macrofauna (predator)	8.83	50.83	demersal	700	11.5	3500000	barents	south	barents	south	COMMERCIAL	PA	SSP2-4.5 (+2.6Â°C)	14.9087	0.0422875	Range							Zoo_finalarctic-boreal:ScenarioSSP5-8.5	-0.45	1.34218	-0.335	0.737847
45	Anguilla anguilla	temperate	boreal	boreal	133	3.55	7.9	14.5	3	0	700	2e+06	3e+06	hunting macrofauna (predator)	8.83	50.83	demersal	700	11.5	3500000	barents	south	barents	south	COMMERCIAL	PA	SSP1-2.6 (+1.6Â°C)	65.4724	0.0168659	Range							Zoo_finalboreal:ScenarioSSP5-8.5	1.15499	1.18676	0.973	0.331874
46	Anisarchus medius	polar	arctic-boreal	arctic-boreal	30	3.22	-0.6	4.1	-1.6	10	300	NA	NA	hunting macrofauna (predator)	NA	NA	demersal	290	5.7	NA	barents	north	north	barents	NO	PA	SSP2-4.5 (+2.6Â°C)	972.897	-0.433729	Range							Zoo_finaldeep-water:ScenarioSSP5-8.5	2.4313	1.44784	1.679	0.095005
47	Anisarchus medius	polar	arctic-boreal	arctic-boreal	30	3.22	-0.6	4.1	-1.6	10	300	NA	NA	hunting macrofauna (predator)	NA	NA	demersal	290	5.7	NA	barents	north	north	barents	NO	PA	SSP5-8.5 (+4.5Â°C)	2302.33	-1.088	Range							Zoo_finalsubtropical:ScenarioSSP5-8.5	4.25948	1.51419	2.813	0.005507
48	Anisarchus medius	polar	arctic-boreal	arctic-boreal	30	3.22	-0.6	4.1	-1.6	10	300	NA	NA	hunting macrofauna (predator)	NA	NA	demersal	290	5.7	NA	barents	north	north	barents	NO	PA	SSP1-2.6 (+1.6Â°C)	438.368	-0.170184	Range							Zoo_finaltemperate:ScenarioSSP5-8.5	2.57821	2.28923	1.126	0.261712
49	Aphia minuta	subtropical		subtropical	7.9	3.1	10.8	18.6	7.6	0	97	935	2648	filtering plankton	0.42	3.6	pelagic	97	11	2259					NO	PA	SSP1-2.6 (+1.6Â°C)	11.4834	0.0446285	Range
833	Triglops nybelini	polar	arctic	arctic	24.61	3.29	1.7	4.5	-0.1	71	1270	NA	NA	hunting macrofauna (predator)	NA	NA	demersal	1199	4.6	NA	na	na	north	barents	NO	cpuehab	SSP1-2.6 (+1.6Â°C)	1733.01	-0.832363	Biomass										Adj R2	0.45
51	Aphia minuta	subtropical		subtropical	7.9	3.1	10.8	18.6	7.6	0	97	935	2648	filtering plankton	0.42	3.6	pelagic	97	11	2259					NO	bestcpuehab	SSP5-8.5 (+4.5Â°C)	-22909.8	11.3509	Core biomass										p-value <	2.2e-10
52	Aphia minuta	subtropical		subtropical	7.9	3.1	10.8	18.6	7.6	0	97	935	2648	filtering plankton	0.42	3.6	pelagic	97	11	2259					NO	bestcpuehab	SSP2-4.5 (+2.6Â°C)	43.5433	0.0269949	Core range
53	Aphia minuta	subtropical		subtropical	7.9	3.1	10.8	18.6	7.6	0	97	935	2648	filtering plankton	0.42	3.6	pelagic	97	11	2259					NO	bestcpuehab	SSP1-2.6 (+1.6Â°C)	-3726.93	1.91747	Core biomass							Linear regression results		Core range (Figure 6C)
54	Aphia minuta	subtropical		subtropical	7.9	3.1	10.8	18.6	7.6	0	97	935	2648	filtering plankton	0.42	3.6	pelagic	97	11	2259					NO	bestcpuehab	SSP2-4.5 (+2.6Â°C)	-10500.9	5.24272	Core biomass
55	Aphia minuta	subtropical		subtropical	7.9	3.1	10.8	18.6	7.6	0	97	935	2648	filtering plankton	0.42	3.6	pelagic	97	11	2259					NO	bestcpuehab	SSP1-2.6 (+1.6Â°C)	67.6095	0.0159593	Core range								Estimate	Std. Error	t value	Pr(>|t|)
56	Aphia minuta	subtropical		subtropical	7.9	3.1	10.8	18.6	7.6	0	97	935	2648	filtering plankton	0.42	3.6	pelagic	97	11	2259					NO	bestcpuehab	SSP5-8.5 (+4.5Â°C)	404.043	-0.149321	Core range							Zoo_finalarctic	-1.14045	0.46266	-2.465	0.01473
57	Aphia minuta	subtropical		subtropical	7.9	3.1	10.8	18.6	7.6	0	97	935	2648	filtering plankton	0.42	3.6	pelagic	97	11	2259					NO	PA	SSP2-4.5 (+2.6Â°C)	-163.91	0.131368	Range							Zoo_finalarctic-boreal	-0.90546	0.28376	-3.191	0.0017
58	Aphia minuta	subtropical		subtropical	7.9	3.1	10.8	18.6	7.6	0	97	935	2648	filtering plankton	0.42	3.6	pelagic	97	11	2259					NO	PA	SSP5-8.5 (+4.5Â°C)	-407.527	0.25073	Range							Zoo_finalboreal	0.30175	0.1269	2.378	0.01856
834	Triglops nybelini	polar	arctic	arctic	24.61	3.29	1.7	4.5	-0.1	71	1270	NA	NA	hunting macrofauna (predator)	NA	NA	demersal	1199	4.6	NA	na	na	north	barents	NO	cpuehab	SSP2-4.5 (+2.6Â°C)	1655.39	-0.796818	Biomass							Zoo_finaldeep-water	0.26226	0.36183	0.725	0.46959
835	Triglops nybelini	polar	arctic	arctic	24.61	3.29	1.7	4.5	-0.1	71	1270	NA	NA	hunting macrofauna (predator)	NA	NA	demersal	1199	4.6	NA	na	na	north	barents	NO	cpuehab	SSP5-8.5 (+4.5Â°C)	1671.92	-0.805137	Biomass							Zoo_finalsubtropical	0.33004	0.39924	0.827	0.40962
61	Arctozenus risso	deep-water	deep-water	deep-water	36.6	3.94	4.1	10.8	0.8	0	2200	NA	NA	hunting macrofauna (predator)	NA	NA	pelagic	2200	10	NA	barents	south	barents	south	NO	PA	SSP1-2.6 (+1.6Â°C)	171.702	-0.034228	Range							Zoo_finaltemperate	0.39454	0.79708	0.495	0.62128
62	Arctozenus risso	deep-water	deep-water	deep-water	36.6	3.94	4.1	10.8	0.8	0	2200	NA	NA	hunting macrofauna (predator)	NA	NA	pelagic	2200	10	NA	barents	south	barents	south	NO	PA	SSP2-4.5 (+2.6Â°C)	532.279	-0.211894	Range							ScenarioSSP2-4.5	0.08016	0.65056	0.123	0.90208
63	Arctozenus risso	deep-water	deep-water	deep-water	36.6	3.94	4.1	10.8	0.8	0	2200	NA	NA	hunting macrofauna (predator)	NA	NA	pelagic	2200	10	NA	barents	south	barents	south	NO	PA	SSP5-8.5 (+4.5Â°C)	1372.53	-0.625462	Range							ScenarioSSP5-8.5	0.06551	0.65056	0.101	0.91992
64	Argentina silus	deep-polar	boreal	boreal	85.4	3.32	5.5	10.2	1.4	140	1440	NA	4478	selective plankton feeding	6.33	33	pelagic	1300	8.8	4478	barents	south	barents	north	COMMERCIAL	PA	SSP5-8.5 (+4.5Â°C)	-3367.56	1.71808	Range							scale(DepthMax)	0.2149	0.06553	3.28	0.00127
65	Argentina silus	deep-polar	boreal	boreal	85.4	3.32	5.5	10.2	1.4	140	1440	NA	4478	selective plankton feeding	6.33	33	pelagic	1300	8.8	4478	barents	south	barents	north	COMMERCIAL	PA	SSP2-4.5 (+2.6Â°C)	-1711.68	0.902318	Range							Zoo_finalarctic-boreal:ScenarioSSP2-4.5	-0.17141	0.76285	-0.225	0.8225
66	Argentina silus	deep-polar	boreal	boreal	85.4	3.32	5.5	10.2	1.4	140	1440	NA	4478	selective plankton feeding	6.33	33	pelagic	1300	8.8	4478	barents	south	barents	north	COMMERCIAL	bestcpuehab	SSP1-2.6 (+1.6Â°C)	-879.539	0.484812	Core biomass							Zoo_finalboreal:ScenarioSSP2-4.5	0.26612	0.67452	0.395	0.6937
67	Argentina silus	deep-polar	boreal	boreal	85.4	3.32	5.5	10.2	1.4	140	1440	NA	4478	selective plankton feeding	6.33	33	pelagic	1300	8.8	4478	barents	south	barents	north	COMMERCIAL	bestcpuehab	SSP2-4.5 (+2.6Â°C)	-2898.74	1.48141	Core biomass							Zoo_finaldeep-water:ScenarioSSP2-4.5	0.50293	0.8229	0.611	0.54194
68	Argentina silus	deep-polar	boreal	boreal	85.4	3.32	5.5	10.2	1.4	140	1440	NA	4478	selective plankton feeding	6.33	33	pelagic	1300	8.8	4478	barents	south	barents	north	COMMERCIAL	bestcpuehab	SSP2-4.5 (+2.6Â°C)	-2788	1.42997	Core range							Zoo_finalsubtropical:ScenarioSSP2-4.5	0.33724	0.86061	0.392	0.69567
69	Argentina silus	deep-polar	boreal	boreal	85.4	3.32	5.5	10.2	1.4	140	1440	NA	4478	selective plankton feeding	6.33	33	pelagic	1300	8.8	4478	barents	south	barents	north	COMMERCIAL	bestcpuehab	SSP5-8.5 (+4.5Â°C)	-5979.73	3.00518	Core range							Zoo_finaltemperate:ScenarioSSP2-4.5	0.46695	1.30112	0.359	0.72014
11	Amblyraja radiata	boreal	arctic-boreal	arctic-boreal	105	4.2	1	5	-0.8	5	1540	28.67	20	hunting macrofauna (predator)	NA	63.42	demersal	1535	5.8	38.6667	north	south	barents	north	NO	cpuehab	SSP2-4.5 (+2.6Â°C)	794.446	-0.345553	Biomass							Zoo_finalarctic-boreal:ScenarioSSP5-8.5	-0.29323	0.76285	-0.384	0.70119
71	Argentina silus	deep-polar	boreal	boreal	85.4	3.32	5.5	10.2	1.4	140	1440	NA	4478	selective plankton feeding	6.33	33	pelagic	1300	8.8	4478	barents	south	barents	north	COMMERCIAL	bestcpuehab	SSP5-8.5 (+4.5Â°C)	-7284.46	3.64174	Core biomass							Zoo_finalboreal:ScenarioSSP5-8.5	1.18056	0.67452	1.75	0.08195
72	Argentina silus	deep-polar	boreal	boreal	85.4	3.32	5.5	10.2	1.4	140	1440	NA	4478	selective plankton feeding	6.33	33	pelagic	1300	8.8	4478	barents	south	barents	north	COMMERCIAL	PA	SSP1-2.6 (+1.6Â°C)	-809.406	0.455155	Range							Zoo_finaldeep-water:ScenarioSSP5-8.5	2.06786	0.8229	2.513	0.01294
12	Amblyraja radiata	boreal	arctic-boreal	arctic-boreal	105	4.2	1	5	-0.8	5	1540	28.67	20	hunting macrofauna (predator)	NA	63.42	demersal	1535	5.8	38.6667	north	south	barents	north	NO	cpuehab	SSP5-8.5 (+4.5Â°C)	1331.04	-0.610052	Biomass							Zoo_finalsubtropical:ScenarioSSP5-8.5	1.14933	0.86061	1.335	0.18357
74	Argentina silus	deep-polar	boreal	boreal	85.4	3.32	5.5	10.2	1.4	140	1440	NA	4478	selective plankton feeding	6.33	33	pelagic	1300	8.8	4478	barents	south	barents	north	COMMERCIAL	bestcpuehab	SSP1-2.6 (+1.6Â°C)	-1285.58	0.688285	Core range							Zoo_finaltemperate:ScenarioSSP5-8.5	2.55359	1.30112	1.963	0.05138
14	Amblyraja radiata	boreal	arctic-boreal	arctic-boreal	105	4.2	1	5	-0.8	5	1540	28.67	20	hunting macrofauna (predator)	NA	63.42	demersal	1535	5.8	38.6667	north	south	barents	north	NO	cpuehab	SSP1-2.6 (+1.6Â°C)	416.058	-0.158507	Biomass
76	Argentina sphyraena	deep-water	deep-water	deep-water	42.7	3.49	8	13.3	6.4	50	700	NA	NA	hunting macrofauna (predator)	NA	NA	demersal	650	6.9	NA	norwegian	south	norwegian	south	NO	PA	SSP2-4.5 (+2.6Â°C)	-677.466	0.389436	Range										Adj R2	0.62
77	Argentina sphyraena	deep-water	deep-water	deep-water	42.7	3.49	8	13.3	6.4	50	700	NA	NA	hunting macrofauna (predator)	NA	NA	demersal	650	6.9	NA	norwegian	south	norwegian	south	NO	PA	SSP5-8.5 (+4.5Â°C)	-1434.51	0.760648	Range										p-value <	2.2e-10
78	Argentina sphyraena	deep-water	deep-water	deep-water	42.7	3.49	8	13.3	6.4	50	700	NA	NA	hunting macrofauna (predator)	NA	NA	demersal	650	6.9	NA	norwegian	south	norwegian	south	NO	PA	SSP1-2.6 (+1.6Â°C)	-182.03	0.142822	Range
79	Arnoglossus laterna	subtropical	subtropical	subtropical	30.5	3.59	10.8	19.5	7.4	10	200	NA	NA	hunting macrofauna (predator)	3	10.03	demersal	190	12.1	NA	north	south	north	south	NO	PA	SSP1-2.6 (+1.6Â°C)	126.232	-0.0128685	Range							Linear regression results		Core biomass (Figure 6D)
80	Arnoglossus laterna	subtropical	subtropical	subtropical	30.5	3.59	10.8	19.5	7.4	10	200	NA	NA	hunting macrofauna (predator)	3	10.03	demersal	190	12.1	NA	north	south	north	south	NO	PA	SSP5-8.5 (+4.5Â°C)	252.176	-0.0751301	Range
81	Arnoglossus laterna	subtropical	subtropical	subtropical	30.5	3.59	10.8	19.5	7.4	10	200	NA	NA	hunting macrofauna (predator)	3	10.03	demersal	190	12.1	NA	north	south	north	south	NO	PA	SSP2-4.5 (+2.6Â°C)	162.34	-0.0309053	Range								Estimate	Std. Error	t value	Pr(>|t|)
82	Artediellus atlanticus	temperate	arctic-boreal	arctic-boreal	18.3	3.57	3	7.4	0.4	35	900	60	145.33	hunting macrofauna (predator)	NA	NA	demersal	865	7	132.667	barents	north	north	north	NO	bestcpuehab	SSP1-2.6 (+1.6Â°C)	1995.33	-0.946265	Core range							Zoo_finalarctic	-0.87949	0.68133	-1.291	0.198562
83	Artediellus atlanticus	temperate	arctic-boreal	arctic-boreal	18.3	3.57	3	7.4	0.4	35	900	60	145.33	hunting macrofauna (predator)	NA	NA	demersal	865	7	132.667	barents	north	north	north	NO	bestcpuehab	SSP5-8.5 (+4.5Â°C)	1873.06	-0.900062	Core biomass							Zoo_finalarctic-boreal	-0.81402	0.41723	-1.951	0.052747
84	Artediellus atlanticus	temperate	arctic-boreal	arctic-boreal	18.3	3.57	3	7.4	0.4	35	900	60	145.33	hunting macrofauna (predator)	NA	NA	demersal	865	7	132.667	barents	north	north	north	NO	bestcpuehab	SSP2-4.5 (+2.6Â°C)	2007.32	-0.960781	Core range							Zoo_finalboreal	0.26532	0.18659	1.422	0.156934
85	Artediellus atlanticus	temperate	arctic-boreal	arctic-boreal	18.3	3.57	3	7.4	0.4	35	900	60	145.33	hunting macrofauna (predator)	NA	NA	demersal	865	7	132.667	barents	north	north	north	NO	bestcpuehab	SSP1-2.6 (+1.6Â°C)	1971.68	-0.936046	Core biomass							Zoo_finaldeep-water	0.39005	0.52776	0.739	0.460907
86	Artediellus atlanticus	temperate	arctic-boreal	arctic-boreal	18.3	3.57	3	7.4	0.4	35	900	60	145.33	hunting macrofauna (predator)	NA	NA	demersal	865	7	132.667	barents	north	north	north	NO	bestcpuehab	SSP2-4.5 (+2.6Â°C)	1977.07	-0.946816	Core biomass							Zoo_finalsubtropical	0.76537	0.59005	1.297	0.196399
87	Artediellus atlanticus	temperate	arctic-boreal	arctic-boreal	18.3	3.57	3	7.4	0.4	35	900	60	145.33	hunting macrofauna (predator)	NA	NA	demersal	865	7	132.667	barents	north	north	north	NO	PA	SSP1-2.6 (+1.6Â°C)	174.034	-0.0356481	Range							Zoo_finaltemperate	0.41393	1.1801	0.351	0.726214
88	Artediellus atlanticus	temperate	arctic-boreal	arctic-boreal	18.3	3.57	3	7.4	0.4	35	900	60	145.33	hunting macrofauna (predator)	NA	NA	demersal	865	7	132.667	barents	north	north	north	NO	bestcpuehab	SSP5-8.5 (+4.5Â°C)	1903.18	-0.914346	Core range							ScenarioSSP2-4.5	0.07372	0.96354	0.077	0.939107
89	Artediellus atlanticus	temperate	arctic-boreal	arctic-boreal	18.3	3.57	3	7.4	0.4	35	900	60	145.33	hunting macrofauna (predator)	NA	NA	demersal	865	7	132.667	barents	north	north	north	NO	cpuehab	SSP2-4.5 (+2.6Â°C)	743.127	-0.320563	Biomass							ScenarioSSP5-8.5	0.05017	0.96354	0.052	0.95854
90	Artediellus atlanticus	temperate	arctic-boreal	arctic-boreal	18.3	3.57	3	7.4	0.4	35	900	60	145.33	hunting macrofauna (predator)	NA	NA	demersal	865	7	132.667	barents	north	north	north	NO	cpuehab	SSP5-8.5 (+4.5Â°C)	1458.04	-0.672307	Biomass							Zoo_finalarctic-boreal:ScenarioSSP2-4.5	-0.14937	1.12986	-0.132	0.894984
91	Artediellus atlanticus	temperate	arctic-boreal	arctic-boreal	18.3	3.57	3	7.4	0.4	35	900	60	145.33	hunting macrofauna (predator)	NA	NA	demersal	865	7	132.667	barents	north	north	north	NO	cpuehab	SSP1-2.6 (+1.6Â°C)	481.339	-0.190137	Biomass							Zoo_finalboreal:ScenarioSSP2-4.5	0.36839	0.99902	0.369	0.712787
92	Artediellus atlanticus	temperate	arctic-boreal	arctic-boreal	18.3	3.57	3	7.4	0.4	35	900	60	145.33	hunting macrofauna (predator)	NA	NA	demersal	865	7	132.667	barents	north	north	north	NO	PA	SSP5-8.5 (+4.5Â°C)	1614.55	-0.744167	Range							Zoo_finaldeep-water:ScenarioSSP2-4.5	0.67559	1.2188	0.554	0.58012
93	Artediellus atlanticus	temperate	arctic-boreal	arctic-boreal	18.3	3.57	3	7.4	0.4	35	900	60	145.33	hunting macrofauna (predator)	NA	NA	demersal	865	7	132.667	barents	north	north	north	NO	PA	SSP2-4.5 (+2.6Â°C)	497.208	-0.194833	Range							Zoo_finalsubtropical:ScenarioSSP2-4.5	1.32946	1.27465	1.043	0.298475
94	Boreogadus saida	polar	arctic	arctic	40	3.12	0.2	4	-1.3	0	1383	16700	43066.7	hunting macrofauna (predator)	2.67	NA	demersal	1383	5.3	38233.3	north	barents	north	barents	HIGHLY COMMERCIAL	bestcpuehab	SSP1-2.6 (+1.6Â°C)	1783.56	-0.85737	Core biomass							Zoo_finaltemperate:ScenarioSSP2-4.5	0.6228	1.92709	0.323	0.746967
95	Boreogadus saida	polar	arctic	arctic	40	3.12	0.2	4	-1.3	0	1383	16700	43066.7	hunting macrofauna (predator)	2.67	NA	demersal	1383	5.3	38233.3	north	barents	north	barents	HIGHLY COMMERCIAL	bestcpuehab	SSP5-8.5 (+4.5Â°C)	1868.62	-0.899491	Core range							Zoo_finalarctic-boreal:ScenarioSSP5-8.5	-0.24754	1.12986	-0.219	0.826853
96	Boreogadus saida	polar	arctic	arctic	40	3.12	0.2	4	-1.3	0	1383	16700	43066.7	hunting macrofauna (predator)	2.67	NA	demersal	1383	5.3	38233.3	north	barents	north	barents	HIGHLY COMMERCIAL	bestcpuehab	SSP2-4.5 (+2.6Â°C)	1799.64	-0.866044	Core range							Zoo_finalboreal:ScenarioSSP5-8.5	1.58227	0.99902	1.584	0.115151
304	Hippoglossoides platessoides	temperate	arctic-boreal	arctic-boreal	82.6	3.73	5.6	10.3	0.6	10	3000	25039	1147389	hunting macrofauna (predator)	3	28.49	demersal	2990	9.7	598734	north	north	north	south	HIGHLY COMMERCIAL	cpuehab	SSP2-4.5 (+2.6Â°C)	1360.32	-0.63224	Biomass							Zoo_finaldeep-water:ScenarioSSP5-8.5	2.85176	1.2188	2.34	0.020491
98	Boreogadus saida	polar	arctic	arctic	40	3.12	0.2	4	-1.3	0	1383	16700	43066.7	hunting macrofauna (predator)	2.67	NA	demersal	1383	5.3	38233.3	north	barents	north	barents	HIGHLY COMMERCIAL	bestcpuehab	SSP1-2.6 (+1.6Â°C)	1915.13	-0.918846	Core range							Zoo_finalsubtropical:ScenarioSSP5-8.5	4.53778	1.27465	3.56	0.000485
99	Boreogadus saida	polar	arctic	arctic	40	3.12	0.2	4	-1.3	0	1383	16700	43066.7	hunting macrofauna (predator)	2.67	NA	demersal	1383	5.3	38233.3	north	barents	north	barents	HIGHLY COMMERCIAL	bestcpuehab	SSP5-8.5 (+4.5Â°C)	1731.75	-0.833989	Core biomass							Zoo_finaltemperate:ScenarioSSP5-8.5	3.33668	1.92709	1.731	0.085238
100	Boreogadus saida	polar	arctic	arctic	40	3.12	0.2	4	-1.3	0	1383	16700	43066.7	hunting macrofauna (predator)	2.67	NA	demersal	1383	5.3	38233.3	north	barents	north	barents	HIGHLY COMMERCIAL	PA	SSP2-4.5 (+2.6Â°C)	1924.76	-0.909165	Range
305	Hippoglossoides platessoides	temperate	arctic-boreal	arctic-boreal	82.6	3.73	5.6	10.3	0.6	10	3000	25039	1147389	hunting macrofauna (predator)	3	28.49	demersal	2990	9.7	598734	north	north	north	south	HIGHLY COMMERCIAL	cpuehab	SSP1-2.6 (+1.6Â°C)	971.208	-0.438312	Biomass										Adj R2	0.6
102	Boreogadus saida	polar	arctic	arctic	40	3.12	0.2	4	-1.3	0	1383	16700	43066.7	hunting macrofauna (predator)	2.67	NA	demersal	1383	5.3	38233.3	north	barents	north	barents	HIGHLY COMMERCIAL	bestcpuehab	SSP2-4.5 (+2.6Â°C)	1669.05	-0.803697	Core biomass										p-value <	2.2e-10
103	Boreogadus saida	polar	arctic	arctic	40	3.12	0.2	4	-1.3	0	1383	16700	43066.7	hunting macrofauna (predator)	2.67	NA	demersal	1383	5.3	38233.3	north	barents	north	barents	HIGHLY COMMERCIAL	PA	SSP1-2.6 (+1.6Â°C)	935.65	-0.421915	Range
104	Boreogadus saida	polar	arctic	arctic	40	3.12	0.2	4	-1.3	0	1383	16700	43066.7	hunting macrofauna (predator)	2.67	NA	demersal	1383	5.3	38233.3	north	barents	north	barents	HIGHLY COMMERCIAL	PA	SSP5-8.5 (+4.5Â°C)	2568.86	-1.22849	Range
315	Hippoglossoides platessoides	temperate	arctic-boreal	arctic-boreal	82.6	3.73	5.6	10.3	0.6	10	3000	25039	1147389	hunting macrofauna (predator)	3	28.49	demersal	2990	9.7	598734	north	north	north	south	HIGHLY COMMERCIAL	cpuehab	SSP5-8.5 (+4.5Â°C)	1854.49	-0.875793	Biomass
106	Brosme brosme	polar-temperate	boreal	boreal	120	3.9	3.6	7.7	0.5	18	1000	2e+06	3e+06	hunting macrofauna (predator)	8	53.25	demersal	982	7.2	3500000	barents	south	barents	north	HIGHLY COMMERCIAL	bestcpuehab	SSP1-2.6 (+1.6Â°C)	-851.198	0.473122	Core biomass
107	Brosme brosme	polar-temperate	boreal	boreal	120	3.9	3.6	7.7	0.5	18	1000	2e+06	3e+06	hunting macrofauna (predator)	8	53.25	demersal	982	7.2	3500000	barents	south	barents	north	HIGHLY COMMERCIAL	PA	SSP1-2.6 (+1.6Â°C)	-765.51	0.432282	Range
108	Brosme brosme	polar-temperate	boreal	boreal	120	3.9	3.6	7.7	0.5	18	1000	2e+06	3e+06	hunting macrofauna (predator)	8	53.25	demersal	982	7.2	3500000	barents	south	barents	north	HIGHLY COMMERCIAL	bestcpuehab	SSP2-4.5 (+2.6Â°C)	-2105.98	1.09618	Core range
109	Brosme brosme	polar-temperate	boreal	boreal	120	3.9	3.6	7.7	0.5	18	1000	2e+06	3e+06	hunting macrofauna (predator)	8	53.25	demersal	982	7.2	3500000	barents	south	barents	north	HIGHLY COMMERCIAL	bestcpuehab	SSP5-8.5 (+4.5Â°C)	-6746.75	3.37258	Core range
363	Leptagonus decagonus	polar	arctic-boreal	arctic-boreal	21	3.22	0.7	6.7	-0.9	0	930	1088	1527.5	variable	NA	NA	demersal	930	7.6	1851.75	barents	north	barents	norwegian	NO	cpuehab	SSP1-2.6 (+1.6Â°C)	1490.1	-0.700938	Biomass
111	Brosme brosme	polar-temperate	boreal	boreal	120	3.9	3.6	7.7	0.5	18	1000	2e+06	3e+06	hunting macrofauna (predator)	8	53.25	demersal	982	7.2	3500000	barents	south	barents	north	HIGHLY COMMERCIAL	bestcpuehab	SSP1-2.6 (+1.6Â°C)	-718.228	0.408234	Core range
364	Leptagonus decagonus	polar	arctic-boreal	arctic-boreal	21	3.22	0.7	6.7	-0.9	0	930	1088	1527.5	variable	NA	NA	demersal	930	7.6	1851.75	barents	north	barents	norwegian	NO	cpuehab	SSP2-4.5 (+2.6Â°C)	1936.01	-0.924294	Biomass
366	Leptagonus decagonus	polar	arctic-boreal	arctic-boreal	21	3.22	0.7	6.7	-0.9	0	930	1088	1527.5	variable	NA	NA	demersal	930	7.6	1851.75	barents	north	barents	norwegian	NO	cpuehab	SSP5-8.5 (+4.5Â°C)	2274.27	-1.0914	Biomass
114	Brosme brosme	polar-temperate	boreal	boreal	120	3.9	3.6	7.7	0.5	18	1000	2e+06	3e+06	hunting macrofauna (predator)	8	53.25	demersal	982	7.2	3500000	barents	south	barents	north	HIGHLY COMMERCIAL	bestcpuehab	SSP2-4.5 (+2.6Â°C)	-2980.74	1.52808	Core biomass
115	Brosme brosme	polar-temperate	boreal	boreal	120	3.9	3.6	7.7	0.5	18	1000	2e+06	3e+06	hunting macrofauna (predator)	8	53.25	demersal	982	7.2	3500000	barents	south	barents	north	HIGHLY COMMERCIAL	bestcpuehab	SSP5-8.5 (+4.5Â°C)	-9769.69	4.85968	Core biomass
116	Brosme brosme	polar-temperate	boreal	boreal	120	3.9	3.6	7.7	0.5	18	1000	2e+06	3e+06	hunting macrofauna (predator)	8	53.25	demersal	982	7.2	3500000	barents	south	barents	north	HIGHLY COMMERCIAL	PA	SSP5-8.5 (+4.5Â°C)	-4600.25	2.32021	Range
117	Brosme brosme	polar-temperate	boreal	boreal	120	3.9	3.6	7.7	0.5	18	1000	2e+06	3e+06	hunting macrofauna (predator)	8	53.25	demersal	982	7.2	3500000	barents	south	barents	north	HIGHLY COMMERCIAL	PA	SSP2-4.5 (+2.6Â°C)	-1657.81	0.875712	Range
118	Buglossidium luteum	subtropical	Subtropical	subtropical	20	3.31	10.6	18.8	8.1	5	450	NA	NA	hunting macrofauna (predator)	NA	7.6	demersal	445	10.7	NA	norwegian	south	norwegian	south	NO	PA	SSP2-4.5 (+2.6Â°C)	117.378	-0.00869665	Range
119	Buglossidium luteum	subtropical	Subtropical	subtropical	20	3.31	10.6	18.8	8.1	5	450	NA	NA	hunting macrofauna (predator)	NA	7.6	demersal	445	10.7	NA	norwegian	south	norwegian	south	NO	PA	SSP1-2.6 (+1.6Â°C)	104.627	-0.00233699	Range
120	Buglossidium luteum	subtropical	Subtropical	subtropical	20	3.31	10.6	18.8	8.1	5	450	NA	NA	hunting macrofauna (predator)	NA	7.6	demersal	445	10.7	NA	norwegian	south	norwegian	south	NO	PA	SSP5-8.5 (+4.5Â°C)	135.703	-0.0177381	Range
121	Callionymus lyra	temperate	boreal	boreal	30.5	3.27	13.3	19.5	11.7	5	430	NA	NA	hunting macrofauna (predator)	NA	17.4	demersal	425	7.8	NA	norwegian	south	norwegian	south	NO	PA	SSP5-8.5 (+4.5Â°C)	-519.984	0.306156	Range
122	Callionymus lyra	temperate	boreal	boreal	30.5	3.27	13.3	19.5	11.7	5	430	NA	NA	hunting macrofauna (predator)	NA	17.4	demersal	425	7.8	NA	norwegian	south	norwegian	south	NO	PA	SSP1-2.6 (+1.6Â°C)	7.39479	0.0464339	Range
123	Callionymus lyra	temperate	boreal	boreal	30.5	3.27	13.3	19.5	11.7	5	430	NA	NA	hunting macrofauna (predator)	NA	17.4	demersal	425	7.8	NA	norwegian	south	norwegian	south	NO	PA	SSP2-4.5 (+2.6Â°C)	-177.337	0.137881	Range
124	Capros aper	subtropical	subtropical	subtropical	30	3.14	10.7	15	6.9	40	700	NA	NA	hunting macrofauna (predator)	NA	8.15	demersal	660	8.1	NA	norwegian	south	norwegian	south	NO	bestcpuehab	SSP5-8.5 (+4.5Â°C)	-11253.7	5.58849	Core biomass
125	Capros aper	subtropical	subtropical	subtropical	30	3.14	10.7	15	6.9	40	700	NA	NA	hunting macrofauna (predator)	NA	8.15	demersal	660	8.1	NA	norwegian	south	norwegian	south	NO	bestcpuehab	SSP1-2.6 (+1.6Â°C)	-1105.59	0.59913	Core biomass
126	Capros aper	subtropical	subtropical	subtropical	30	3.14	10.7	15	6.9	40	700	NA	NA	hunting macrofauna (predator)	NA	8.15	demersal	660	8.1	NA	norwegian	south	norwegian	south	NO	bestcpuehab	SSP2-4.5 (+2.6Â°C)	-3128.9	1.60267	Core biomass
127	Capros aper	subtropical	subtropical	subtropical	30	3.14	10.7	15	6.9	40	700	NA	NA	hunting macrofauna (predator)	NA	8.15	demersal	660	8.1	NA	norwegian	south	norwegian	south	NO	bestcpuehab	SSP1-2.6 (+1.6Â°C)	-762.964	0.4309	Core range
128	Capros aper	subtropical	subtropical	subtropical	30	3.14	10.7	15	6.9	40	700	NA	NA	hunting macrofauna (predator)	NA	8.15	demersal	660	8.1	NA	norwegian	south	norwegian	south	NO	PA	SSP1-2.6 (+1.6Â°C)	-722.196	0.410269	Range
129	Capros aper	subtropical	subtropical	subtropical	30	3.14	10.7	15	6.9	40	700	NA	NA	hunting macrofauna (predator)	NA	8.15	demersal	660	8.1	NA	norwegian	south	norwegian	south	NO	PA	SSP2-4.5 (+2.6Â°C)	-1779.01	0.935892	Range
130	Capros aper	subtropical	subtropical	subtropical	30	3.14	10.7	15	6.9	40	700	NA	NA	hunting macrofauna (predator)	NA	8.15	demersal	660	8.1	NA	norwegian	south	norwegian	south	NO	PA	SSP5-8.5 (+4.5Â°C)	-5989.83	2.99867	Range
370	Leptoclinus maculatus	polar	arctic-boreal	arctic-boreal	20	3.28	2.3	7	0.2	2	607	931	2793	hunting macrofauna (predator)	NA	12.5	demersal	605	6.8	2327.5	barents	north	north	north	NO	cpuehab	SSP1-2.6 (+1.6Â°C)	1494.82	-0.705701	Biomass
371	Leptoclinus maculatus	polar	arctic-boreal	arctic-boreal	20	3.28	2.3	7	0.2	2	607	931	2793	hunting macrofauna (predator)	NA	12.5	demersal	605	6.8	2327.5	barents	north	north	north	NO	cpuehab	SSP2-4.5 (+2.6Â°C)	1828.42	-0.872657	Biomass
133	Capros aper	subtropical	subtropical	subtropical	30	3.14	10.7	15	6.9	40	700	NA	NA	hunting macrofauna (predator)	NA	8.15	demersal	660	8.1	NA	norwegian	south	norwegian	south	NO	bestcpuehab	SSP2-4.5 (+2.6Â°C)	-1716.36	0.90399	Core range
134	Capros aper	subtropical	subtropical	subtropical	30	3.14	10.7	15	6.9	40	700	NA	NA	hunting macrofauna (predator)	NA	8.15	demersal	660	8.1	NA	norwegian	south	norwegian	south	NO	bestcpuehab	SSP5-8.5 (+4.5Â°C)	-5826.29	2.92046	Core range
372	Leptoclinus maculatus	polar	arctic-boreal	arctic-boreal	20	3.28	2.3	7	0.2	2	607	931	2793	hunting macrofauna (predator)	NA	12.5	demersal	605	6.8	2327.5	barents	north	north	north	NO	cpuehab	SSP5-8.5 (+4.5Â°C)	2141.9	-1.02722	Biomass
136	Chelidonichthys cuculus	temperate	boreal	boreal	70	3.81	10.1	15.8	7	15	400	NA	NA	hunting macrofauna (predator)	NA	26.1	demersal	385	8.8	NA	north	south	north	south	NO	bestcpuehab	SSP1-2.6 (+1.6Â°C)	-696.874	0.394698	Core biomass
137	Chelidonichthys cuculus	temperate	boreal	boreal	70	3.81	10.1	15.8	7	15	400	NA	NA	hunting macrofauna (predator)	NA	26.1	demersal	385	8.8	NA	north	south	north	south	NO	PA	SSP2-4.5 (+2.6Â°C)	-978.207	0.54315	Range
138	Chelidonichthys cuculus	temperate	boreal	boreal	70	3.81	10.1	15.8	7	15	400	NA	NA	hunting macrofauna (predator)	NA	26.1	demersal	385	8.8	NA	north	south	north	south	NO	bestcpuehab	SSP2-4.5 (+2.6Â°C)	-1643.23	0.870968	Core range
139	Chelidonichthys cuculus	temperate	boreal	boreal	70	3.81	10.1	15.8	7	15	400	NA	NA	hunting macrofauna (predator)	NA	26.1	demersal	385	8.8	NA	north	south	north	south	NO	bestcpuehab	SSP2-4.5 (+2.6Â°C)	-1811.41	0.951922	Core biomass
140	Chelidonichthys cuculus	temperate	boreal	boreal	70	3.81	10.1	15.8	7	15	400	NA	NA	hunting macrofauna (predator)	NA	26.1	demersal	385	8.8	NA	north	south	north	south	NO	bestcpuehab	SSP1-2.6 (+1.6Â°C)	-542.064	0.321138	Core range
141	Chelidonichthys cuculus	temperate	boreal	boreal	70	3.81	10.1	15.8	7	15	400	NA	NA	hunting macrofauna (predator)	NA	26.1	demersal	385	8.8	NA	north	south	north	south	NO	PA	SSP1-2.6 (+1.6Â°C)	-299.719	0.203132	Range
142	Chelidonichthys cuculus	temperate	boreal	boreal	70	3.81	10.1	15.8	7	15	400	NA	NA	hunting macrofauna (predator)	NA	26.1	demersal	385	8.8	NA	north	south	north	south	NO	bestcpuehab	SSP5-8.5 (+4.5Â°C)	-3618.16	1.83769	Core range
143	Chelidonichthys cuculus	temperate	boreal	boreal	70	3.81	10.1	15.8	7	15	400	NA	NA	hunting macrofauna (predator)	NA	26.1	demersal	385	8.8	NA	north	south	north	south	NO	bestcpuehab	SSP5-8.5 (+4.5Â°C)	-4714.21	2.37327	Core biomass
492	Mallotus villosus	polar	arctic-boreal	arctic-boreal	25.2	3.15	2.7	7.1	0.3	0	725	6574.88	25250.5	selective plankton feeding	2	13.75	pelagic	725	6.8	19200.1	barents	north	north	norwegian	HIGHLY COMMERCIAL	cpuehab	SSP5-8.5 (+4.5Â°C)	2399.04	-1.14884	Biomass
145	Chelidonichthys cuculus	temperate	boreal	boreal	70	3.81	10.1	15.8	7	15	400	NA	NA	hunting macrofauna (predator)	NA	26.1	demersal	385	8.8	NA	north	south	north	south	NO	PA	SSP5-8.5 (+4.5Â°C)	-2199.76	1.13998	Range
494	Mallotus villosus	polar	arctic-boreal	arctic-boreal	25.2	3.15	2.7	7.1	0.3	0	725	6574.88	25250.5	selective plankton feeding	2	13.75	pelagic	725	6.8	19200.1	barents	north	north	norwegian	HIGHLY COMMERCIAL	cpuehab	SSP2-4.5 (+2.6Â°C)	1858.05	-0.882491	Biomass
495	Mallotus villosus	polar	arctic-boreal	arctic-boreal	25.2	3.15	2.7	7.1	0.3	0	725	6574.88	25250.5	selective plankton feeding	2	13.75	pelagic	725	6.8	19200.1	barents	north	north	norwegian	HIGHLY COMMERCIAL	cpuehab	SSP1-2.6 (+1.6Â°C)	1243.42	-0.577961	Biomass
148	Chelidonichthys lucerna	subtropical	subtropical	subtropical	82.8	3.98	9.8	16	7	20	318	NA	NA	hunting macrofauna (predator)	NA	25.12	demersal	298	9	NA	norwegian	south	norwegian	south	COMMERCIAL	PA	SSP1-2.6 (+1.6Â°C)	19.1054	0.0396556	Range
149	Chelidonichthys lucerna	subtropical	subtropical	subtropical	82.8	3.98	9.8	16	7	20	318	NA	NA	hunting macrofauna (predator)	NA	25.12	demersal	298	9	NA	norwegian	south	norwegian	south	COMMERCIAL	PA	SSP5-8.5 (+4.5Â°C)	-507.999	0.299822	Range
150	Chelidonichthys lucerna	subtropical	subtropical	subtropical	82.8	3.98	9.8	16	7	20	318	NA	NA	hunting macrofauna (predator)	NA	25.12	demersal	298	9	NA	norwegian	south	norwegian	south	COMMERCIAL	PA	SSP2-4.5 (+2.6Â°C)	-122.366	0.110357	Range
151	Chimaera monstrosa	deep-water	deep-water	deep-water	150	3.75	7.9	14.1	3.7	40	1400	NA	NA	hunting macrofauna (predator)	11.2	43.3	demersal	1360	10.4	NA	norwegian	south	norwegian	south	NO	PA	SSP2-4.5 (+2.6Â°C)	-1887.43	0.989092	Range
152	Chimaera monstrosa	deep-water	deep-water	deep-water	150	3.75	7.9	14.1	3.7	40	1400	NA	NA	hunting macrofauna (predator)	11.2	43.3	demersal	1360	10.4	NA	norwegian	south	norwegian	south	NO	bestcpuehab	SSP1-2.6 (+1.6Â°C)	-610.296	0.352579	Core biomass
153	Chimaera monstrosa	deep-water	deep-water	deep-water	150	3.75	7.9	14.1	3.7	40	1400	NA	NA	hunting macrofauna (predator)	11.2	43.3	demersal	1360	10.4	NA	norwegian	south	norwegian	south	NO	PA	SSP1-2.6 (+1.6Â°C)	-823.258	0.462378	Range
154	Chimaera monstrosa	deep-water	deep-water	deep-water	150	3.75	7.9	14.1	3.7	40	1400	NA	NA	hunting macrofauna (predator)	11.2	43.3	demersal	1360	10.4	NA	norwegian	south	norwegian	south	NO	bestcpuehab	SSP5-8.5 (+4.5Â°C)	-5528.35	2.77598	Core range
155	Chimaera monstrosa	deep-water	deep-water	deep-water	150	3.75	7.9	14.1	3.7	40	1400	NA	NA	hunting macrofauna (predator)	11.2	43.3	demersal	1360	10.4	NA	norwegian	south	norwegian	south	NO	PA	SSP5-8.5 (+4.5Â°C)	-3445.43	1.75764	Range
156	Chimaera monstrosa	deep-water	deep-water	deep-water	150	3.75	7.9	14.1	3.7	40	1400	NA	NA	hunting macrofauna (predator)	11.2	43.3	demersal	1360	10.4	NA	norwegian	south	norwegian	south	NO	bestcpuehab	SSP5-8.5 (+4.5Â°C)	-7500.18	3.7432	Core biomass
157	Chimaera monstrosa	deep-water	deep-water	deep-water	150	3.75	7.9	14.1	3.7	40	1400	NA	NA	hunting macrofauna (predator)	11.2	43.3	demersal	1360	10.4	NA	norwegian	south	norwegian	south	NO	bestcpuehab	SSP2-4.5 (+2.6Â°C)	-1853.47	0.967572	Core range
692	Reinhardtius hippoglossoides	polar-boreal	arctic-boreal	arctic-boreal	130	4.38	3	4.2	0.5	1	2200	16130	145800	hunting macrofauna (predator)	9	63.74	pelagic	2199	3.7	89030	na	na	north	north	HIGHLY COMMERCIAL	cpuehab	SSP5-8.5 (+4.5Â°C)	2251.26	-1.07544	Biomass
693	Reinhardtius hippoglossoides	polar-boreal	arctic-boreal	arctic-boreal	130	4.38	3	4.2	0.5	1	2200	16130	145800	hunting macrofauna (predator)	9	63.74	pelagic	2199	3.7	89030	na	na	north	north	HIGHLY COMMERCIAL	cpuehab	SSP1-2.6 (+1.6Â°C)	1251.69	-0.579438	Biomass
160	Chimaera monstrosa	deep-water	deep-water	deep-water	150	3.75	7.9	14.1	3.7	40	1400	NA	NA	hunting macrofauna (predator)	11.2	43.3	demersal	1360	10.4	NA	norwegian	south	norwegian	south	NO	bestcpuehab	SSP1-2.6 (+1.6Â°C)	-798.868	0.44635	Core range
696	Reinhardtius hippoglossoides	polar-boreal	arctic-boreal	arctic-boreal	130	4.38	3	4.2	0.5	1	2200	16130	145800	hunting macrofauna (predator)	9	63.74	pelagic	2199	3.7	89030	na	na	north	north	HIGHLY COMMERCIAL	cpuehab	SSP2-4.5 (+2.6Â°C)	1774.78	-0.839289	Biomass
162	Chimaera monstrosa	deep-water	deep-water	deep-water	150	3.75	7.9	14.1	3.7	40	1400	NA	NA	hunting macrofauna (predator)	11.2	43.3	demersal	1360	10.4	NA	norwegian	south	norwegian	south	NO	bestcpuehab	SSP2-4.5 (+2.6Â°C)	-2363.04	1.21886	Core biomass
163	Clupea harengus	polar-temperate	boreal	boreal	54.9	3.38	6.6	11.2	0.5	0	364	16798.4	69306.1	selective plankton feeding	2.56	22.51	pelagic	364	10.7	51451.5	barents	south	barents	south	HIGHLY COMMERCIAL	PA	SSP5-8.5 (+4.5Â°C)	-1049.93	0.566851	Range
164	Clupea harengus	polar-temperate	boreal	boreal	54.9	3.38	6.6	11.2	0.5	0	364	16798.4	69306.1	selective plankton feeding	2.56	22.51	pelagic	364	10.7	51451.5	barents	south	barents	south	HIGHLY COMMERCIAL	PA	SSP2-4.5 (+2.6Â°C)	-244.898	0.170921	Range
165	Clupea harengus	polar-temperate	boreal	boreal	54.9	3.38	6.6	11.2	0.5	0	364	16798.4	69306.1	selective plankton feeding	2.56	22.51	pelagic	364	10.7	51451.5	barents	south	barents	south	HIGHLY COMMERCIAL	PA	SSP1-2.6 (+1.6Â°C)	-28.2122	0.063913	Range
166	Cottunculus microps	deep-water	arctic-boreal	arctic-boreal	36.6	4.14	2.6	7.7	0.3	165	1342	66	99	variable	NA	NA	demersal	1177	7.4	115.5	north	north	barents	norwegian	NO	PA	SSP1-2.6 (+1.6Â°C)	100.962	0.0019302	Range
167	Cottunculus microps	deep-water	arctic-boreal	arctic-boreal	36.6	4.14	2.6	7.7	0.3	165	1342	66	99	variable	NA	NA	demersal	1177	7.4	115.5	north	north	barents	norwegian	NO	PA	SSP5-8.5 (+4.5Â°C)	1977.57	-0.921047	Range
168	Cottunculus microps	deep-water	arctic-boreal	arctic-boreal	36.6	4.14	2.6	7.7	0.3	165	1342	66	99	variable	NA	NA	demersal	1177	7.4	115.5	north	north	barents	norwegian	NO	PA	SSP2-4.5 (+2.6Â°C)	548.632	-0.21798	Range
169	Crystallogobius linearis	temperate		temperate	5.73	3.4	9.8	14.3	6.8	1	400	270	700	selective plankton feeding	NA	NA	demersal	399	7.5	620					NO	PA	SSP1-2.6 (+1.6Â°C)	-92.4777	0.0969419	Range
170	Crystallogobius linearis	temperate		temperate	5.73	3.4	9.8	14.3	6.8	1	400	270	700	selective plankton feeding	NA	NA	demersal	399	7.5	620					NO	PA	SSP2-4.5 (+2.6Â°C)	-231.647	0.166354	Range
171	Crystallogobius linearis	temperate		temperate	5.73	3.4	9.8	14.3	6.8	1	400	270	700	selective plankton feeding	NA	NA	demersal	399	7.5	620					NO	PA	SSP5-8.5 (+4.5Â°C)	-638.66	0.366474	Range
172	Cyclopterus lumpus	polar	boreal	boreal	61	3.67	7.1	11.4	0.6	0	868	115046	279220	hunting macrofauna (predator)	3.25	NA	pelagic	868	10.8	254656	barents	north	barents	south	HIGHLY COMMERCIAL	bestcpuehab	SSP5-8.5 (+4.5Â°C)	2907.1	-1.39485	Core biomass
173	Cyclopterus lumpus	polar	boreal	boreal	61	3.67	7.1	11.4	0.6	0	868	115046	279220	hunting macrofauna (predator)	3.25	NA	pelagic	868	10.8	254656	barents	north	barents	south	HIGHLY COMMERCIAL	bestcpuehab	SSP1-2.6 (+1.6Â°C)	702.464	-0.307216	Core range
174	Cyclopterus lumpus	polar	boreal	boreal	61	3.67	7.1	11.4	0.6	0	868	115046	279220	hunting macrofauna (predator)	3.25	NA	pelagic	868	10.8	254656	barents	north	barents	south	HIGHLY COMMERCIAL	bestcpuehab	SSP1-2.6 (+1.6Â°C)	724.132	-0.318882	Core biomass
175	Cyclopterus lumpus	polar	boreal	boreal	61	3.67	7.1	11.4	0.6	0	868	115046	279220	hunting macrofauna (predator)	3.25	NA	pelagic	868	10.8	254656	barents	north	barents	south	HIGHLY COMMERCIAL	bestcpuehab	SSP2-4.5 (+2.6Â°C)	2292.26	-1.09112	Core biomass
176	Cyclopterus lumpus	polar	boreal	boreal	61	3.67	7.1	11.4	0.6	0	868	115046	279220	hunting macrofauna (predator)	3.25	NA	pelagic	868	10.8	254656	barents	north	barents	south	HIGHLY COMMERCIAL	PA	SSP1-2.6 (+1.6Â°C)	139.743	-0.0200854	Range
177	Cyclopterus lumpus	polar	boreal	boreal	61	3.67	7.1	11.4	0.6	0	868	115046	279220	hunting macrofauna (predator)	3.25	NA	pelagic	868	10.8	254656	barents	north	barents	south	HIGHLY COMMERCIAL	bestcpuehab	SSP2-4.5 (+2.6Â°C)	2309.64	-1.09847	Core range
817	Triglops murrayi	temperate	arctic-boreal	arctic-boreal	24.4	3.45	4.2	8	0.5	7	530	100	NA	hunting macrofauna (predator)	NA	NA	demersal	523	7.5	100	barents	north	barents	south	NO	cpuehab	SSP1-2.6 (+1.6Â°C)	696.737	-0.298585	Biomass
824	Triglops murrayi	temperate	arctic-boreal	arctic-boreal	24.4	3.45	4.2	8	0.5	7	530	100	NA	hunting macrofauna (predator)	NA	NA	demersal	523	7.5	100	barents	north	barents	south	NO	cpuehab	SSP5-8.5 (+4.5Â°C)	1448.32	-0.67113	Biomass
825	Triglops murrayi	temperate	arctic-boreal	arctic-boreal	24.4	3.45	4.2	8	0.5	7	530	100	NA	hunting macrofauna (predator)	NA	NA	demersal	523	7.5	100	barents	north	barents	south	NO	cpuehab	SSP2-4.5 (+2.6Â°C)	953.044	-0.426853	Biomass
181	Cyclopterus lumpus	polar	boreal	boreal	61	3.67	7.1	11.4	0.6	0	868	115046	279220	hunting macrofauna (predator)	3.25	NA	pelagic	868	10.8	254656	barents	north	barents	south	HIGHLY COMMERCIAL	PA	SSP5-8.5 (+4.5Â°C)	683.456	-0.287618	Range
182	Cyclopterus lumpus	polar	boreal	boreal	61	3.67	7.1	11.4	0.6	0	868	115046	279220	hunting macrofauna (predator)	3.25	NA	pelagic	868	10.8	254656	barents	north	barents	south	HIGHLY COMMERCIAL	bestcpuehab	SSP5-8.5 (+4.5Â°C)	2898.43	-1.39032	Core range
183	Cyclopterus lumpus	polar	boreal	boreal	61	3.67	7.1	11.4	0.6	0	868	115046	279220	hunting macrofauna (predator)	3.25	NA	pelagic	868	10.8	254656	barents	north	barents	south	HIGHLY COMMERCIAL	PA	SSP2-4.5 (+2.6Â°C)	286.097	-0.0924765	Range
184	Dicentrarchus labrax	subtropical	subtropical	subtropical	103	3.47	10.7	19.5	7.3	10	100	231875	808581	hunting macrofauna (predator)	4	32.3	demersal	90	12.2	636166	norwegian	south	norwegian	south	COMMERCIAL	PA	SSP2-4.5 (+2.6Â°C)	-1191.86	0.648027	Range
185	Dicentrarchus labrax	subtropical	subtropical	subtropical	103	3.47	10.7	19.5	7.3	10	100	231875	808581	hunting macrofauna (predator)	4	32.3	demersal	90	12.2	636166	norwegian	south	norwegian	south	COMMERCIAL	PA	SSP1-2.6 (+1.6Â°C)	-415.677	0.254135	Range
186	Dicentrarchus labrax	subtropical	subtropical	subtropical	103	3.47	10.7	19.5	7.3	10	100	231875	808581	hunting macrofauna (predator)	4	32.3	demersal	90	12.2	636166	norwegian	south	norwegian	south	COMMERCIAL	PA	SSP5-8.5 (+4.5Â°C)	-2953.79	1.51023	Range
187	Echiichthys vipera	subtropical	subtropical	subtropical	18.3	4.41	10.5	16.1	7.3	0	50	NA	NA	hunting macrofauna (predator)	NA	NA	demersal	50	8.8	NA	north	south	north	south	NO	PA	SSP5-8.5 (+4.5Â°C)	-86.6179	0.0926482	Range
188	Echiichthys vipera	subtropical	subtropical	subtropical	18.3	4.41	10.5	16.1	7.3	0	50	NA	NA	hunting macrofauna (predator)	NA	NA	demersal	50	8.8	NA	north	south	north	south	NO	PA	SSP1-2.6 (+1.6Â°C)	39.4828	0.0302159	Range
189	Echiichthys vipera	subtropical	subtropical	subtropical	18.3	4.41	10.5	16.1	7.3	0	50	NA	NA	hunting macrofauna (predator)	NA	NA	demersal	50	8.8	NA	north	south	north	south	NO	PA	SSP2-4.5 (+2.6Â°C)	-12.1126	0.0558056	Range
190	Enchelyopus cimbrius	temperate	boreal	boreal	41	3.58	10	13.8	4.1	20	650	5000	45000	hunting macrofauna (predator)	3	25	demersal	630	9.7	27500	barents	south	barents	south	NO	bestcpuehab	SSP5-8.5 (+4.5Â°C)	-1790.99	0.933107	Core range
191	Enchelyopus cimbrius	temperate	boreal	boreal	41	3.58	10	13.8	4.1	20	650	5000	45000	hunting macrofauna (predator)	3	25	demersal	630	9.7	27500	barents	south	barents	south	NO	bestcpuehab	SSP1-2.6 (+1.6Â°C)	-190.574	0.143812	Core biomass
192	Enchelyopus cimbrius	temperate	boreal	boreal	41	3.58	10	13.8	4.1	20	650	5000	45000	hunting macrofauna (predator)	3	25	demersal	630	9.7	27500	barents	south	barents	south	NO	bestcpuehab	SSP1-2.6 (+1.6Â°C)	-195.701	0.146689	Core range
193	Enchelyopus cimbrius	temperate	boreal	boreal	41	3.58	10	13.8	4.1	20	650	5000	45000	hunting macrofauna (predator)	3	25	demersal	630	9.7	27500	barents	south	barents	south	NO	bestcpuehab	SSP2-4.5 (+2.6Â°C)	-698.225	0.393633	Core range
37	Anarhichas lupus	temperate	boreal	boreal	150	3.86	7.8	12.1	0.8	1	600	18870	NA	hunting macrofauna (predator)	6	55	demersal	599	11.3	18870	barents	south	barents	south	NO	cpuehab	SSP1-2.6 (+1.6Â°C)	-106.361	0.105466	Biomass
195	Enchelyopus cimbrius	temperate	boreal	boreal	41	3.58	10	13.8	4.1	20	650	5000	45000	hunting macrofauna (predator)	3	25	demersal	630	9.7	27500	barents	south	barents	south	NO	bestcpuehab	SSP2-4.5 (+2.6Â°C)	-814.021	0.450572	Core biomass
196	Enchelyopus cimbrius	temperate	boreal	boreal	41	3.58	10	13.8	4.1	20	650	5000	45000	hunting macrofauna (predator)	3	25	demersal	630	9.7	27500	barents	south	barents	south	NO	bestcpuehab	SSP5-8.5 (+4.5Â°C)	-2071.68	1.07158	Core biomass
197	Enchelyopus cimbrius	temperate	boreal	boreal	41	3.58	10	13.8	4.1	20	650	5000	45000	hunting macrofauna (predator)	3	25	demersal	630	9.7	27500	barents	south	barents	south	NO	PA	SSP5-8.5 (+4.5Â°C)	-1006.16	0.549116	Range
198	Enchelyopus cimbrius	temperate	boreal	boreal	41	3.58	10	13.8	4.1	20	650	5000	45000	hunting macrofauna (predator)	3	25	demersal	630	9.7	27500	barents	south	barents	south	NO	PA	SSP1-2.6 (+1.6Â°C)	-214.179	0.157749	Range
199	Enchelyopus cimbrius	temperate	boreal	boreal	41	3.58	10	13.8	4.1	20	650	5000	45000	hunting macrofauna (predator)	3	25	demersal	630	9.7	27500	barents	south	barents	south	NO	PA	SSP2-4.5 (+2.6Â°C)	-505.286	0.303506	Range
38	Anarhichas lupus	temperate	boreal	boreal	150	3.86	7.8	12.1	0.8	1	600	18870	NA	hunting macrofauna (predator)	6	55	demersal	599	11.3	18870	barents	south	barents	south	NO	cpuehab	SSP2-4.5 (+2.6Â°C)	-2.81079	0.0534456	Biomass
39	Anarhichas lupus	temperate	boreal	boreal	150	3.86	7.8	12.1	0.8	1	600	18870	NA	hunting macrofauna (predator)	6	55	demersal	599	11.3	18870	barents	south	barents	south	NO	cpuehab	SSP5-8.5 (+4.5Â°C)	700.422	-0.291248	Biomass
202	Engraulis encrasicolus	temperate-subtrop		temperate	24.4	3.12	10.8	18	7.1	0	400	22383.5	142134	selective plankton feeding	1	10.68	pelagic	400	10.9	93450.6	north	south	north	south	HIGHLY COMMERCIAL	PA	SSP5-8.5 (+4.5Â°C)	-658.106	0.374027	Range
203	Engraulis encrasicolus	temperate-subtrop		temperate	24.4	3.12	10.8	18	7.1	0	400	22383.5	142134	selective plankton feeding	1	10.68	pelagic	400	10.9	93450.6	north	south	north	south	HIGHLY COMMERCIAL	PA	SSP1-2.6 (+1.6Â°C)	-2.1891	0.0510567	Range
204	Engraulis encrasicolus	temperate-subtrop		temperate	24.4	3.12	10.8	18	7.1	0	400	22383.5	142134	selective plankton feeding	1	10.68	pelagic	400	10.9	93450.6	north	south	north	south	HIGHLY COMMERCIAL	PA	SSP2-4.5 (+2.6Â°C)	-229.038	0.163154	Range
205	Entelurus aequoreus	temperate	boreal	boreal	60	3.54	10.1	12.5	7.3	5	100	1000	NA	variable	2	NA	demersal	95	5.2	1000	norwegian	south	barents	south	NO	bestcpuehab	SSP1-2.6 (+1.6Â°C)	-1373.39	0.725797	Core biomass
206	Entelurus aequoreus	temperate	boreal	boreal	60	3.54	10.1	12.5	7.3	5	100	1000	NA	variable	2	NA	demersal	95	5.2	1000	norwegian	south	barents	south	NO	bestcpuehab	SSP2-4.5 (+2.6Â°C)	-2823.91	1.45117	Core biomass
207	Entelurus aequoreus	temperate	boreal	boreal	60	3.54	10.1	12.5	7.3	5	100	1000	NA	variable	2	NA	demersal	95	5.2	1000	norwegian	south	barents	south	NO	bestcpuehab	SSP5-8.5 (+4.5Â°C)	-4514.91	2.27827	Core range
208	Entelurus aequoreus	temperate	boreal	boreal	60	3.54	10.1	12.5	7.3	5	100	1000	NA	variable	2	NA	demersal	95	5.2	1000	norwegian	south	barents	south	NO	PA	SSP5-8.5 (+4.5Â°C)	-2558.21	1.31407	Range
209	Entelurus aequoreus	temperate	boreal	boreal	60	3.54	10.1	12.5	7.3	5	100	1000	NA	variable	2	NA	demersal	95	5.2	1000	norwegian	south	barents	south	NO	bestcpuehab	SSP2-4.5 (+2.6Â°C)	-2081.52	1.08294	Core range
70	Argentina silus	deep-polar	boreal	boreal	85.4	3.32	5.5	10.2	1.4	140	1440	NA	4478	selective plankton feeding	6.33	33	pelagic	1300	8.8	4478	barents	south	barents	north	COMMERCIAL	cpuehab	SSP2-4.5 (+2.6Â°C)	-2345.65	1.2111	Biomass
73	Argentina silus	deep-polar	boreal	boreal	85.4	3.32	5.5	10.2	1.4	140	1440	NA	4478	selective plankton feeding	6.33	33	pelagic	1300	8.8	4478	barents	south	barents	north	COMMERCIAL	cpuehab	SSP1-2.6 (+1.6Â°C)	-750.569	0.423188	Biomass
75	Argentina silus	deep-polar	boreal	boreal	85.4	3.32	5.5	10.2	1.4	140	1440	NA	4478	selective plankton feeding	6.33	33	pelagic	1300	8.8	4478	barents	south	barents	north	COMMERCIAL	cpuehab	SSP5-8.5 (+4.5Â°C)	-5660.53	2.84322	Biomass
213	Entelurus aequoreus	temperate	boreal	boreal	60	3.54	10.1	12.5	7.3	5	100	1000	NA	variable	2	NA	demersal	95	5.2	1000	norwegian	south	barents	south	NO	bestcpuehab	SSP5-8.5 (+4.5Â°C)	-6531.43	3.27226	Core biomass
214	Entelurus aequoreus	temperate	boreal	boreal	60	3.54	10.1	12.5	7.3	5	100	1000	NA	variable	2	NA	demersal	95	5.2	1000	norwegian	south	barents	south	NO	PA	SSP1-2.6 (+1.6Â°C)	-503.887	0.297314	Range
215	Entelurus aequoreus	temperate	boreal	boreal	60	3.54	10.1	12.5	7.3	5	100	1000	NA	variable	2	NA	demersal	95	5.2	1000	norwegian	south	barents	south	NO	PA	SSP2-4.5 (+2.6Â°C)	-1487.74	0.785823	Range
216	Entelurus aequoreus	temperate	boreal	boreal	60	3.54	10.1	12.5	7.3	5	100	1000	NA	variable	2	NA	demersal	95	5.2	1000	norwegian	south	barents	south	NO	bestcpuehab	SSP1-2.6 (+1.6Â°C)	-998.375	0.539728	Core range
110	Brosme brosme	polar-temperate	boreal	boreal	120	3.9	3.6	7.7	0.5	18	1000	2e+06	3e+06	hunting macrofauna (predator)	8	53.25	demersal	982	7.2	3500000	barents	south	barents	north	HIGHLY COMMERCIAL	cpuehab	SSP5-8.5 (+4.5Â°C)	-4618.72	2.32741	Biomass
218	Etmopterus spinax	deep-water	deep-water	deep-water	60	4.14	9.2	14.2	5.8	70	2490	6	20	hunting macrofauna (predator)	NA	34.5	demersal	2420	8.4	16	norwegian	south	norwegian	south	NO	bestcpuehab	SSP5-8.5 (+4.5Â°C)	-6439.04	3.22229	Core biomass
219	Etmopterus spinax	deep-water	deep-water	deep-water	60	4.14	9.2	14.2	5.8	70	2490	6	20	hunting macrofauna (predator)	NA	34.5	demersal	2420	8.4	16	norwegian	south	norwegian	south	NO	bestcpuehab	SSP1-2.6 (+1.6Â°C)	-619.802	0.35651	Core biomass
220	Etmopterus spinax	deep-water	deep-water	deep-water	60	4.14	9.2	14.2	5.8	70	2490	6	20	hunting macrofauna (predator)	NA	34.5	demersal	2420	8.4	16	norwegian	south	norwegian	south	NO	bestcpuehab	SSP2-4.5 (+2.6Â°C)	-2319.38	1.19578	Core biomass
221	Etmopterus spinax	deep-water	deep-water	deep-water	60	4.14	9.2	14.2	5.8	70	2490	6	20	hunting macrofauna (predator)	NA	34.5	demersal	2420	8.4	16	norwegian	south	norwegian	south	NO	bestcpuehab	SSP1-2.6 (+1.6Â°C)	-801.475	0.449406	Core range
222	Etmopterus spinax	deep-water	deep-water	deep-water	60	4.14	9.2	14.2	5.8	70	2490	6	20	hunting macrofauna (predator)	NA	34.5	demersal	2420	8.4	16	norwegian	south	norwegian	south	NO	bestcpuehab	SSP2-4.5 (+2.6Â°C)	-2315.27	1.19516	Core range
223	Etmopterus spinax	deep-water	deep-water	deep-water	60	4.14	9.2	14.2	5.8	70	2490	6	20	hunting macrofauna (predator)	NA	34.5	demersal	2420	8.4	16	norwegian	south	norwegian	south	NO	bestcpuehab	SSP5-8.5 (+4.5Â°C)	-5066.52	2.55221	Core range
224	Etmopterus spinax	deep-water	deep-water	deep-water	60	4.14	9.2	14.2	5.8	70	2490	6	20	hunting macrofauna (predator)	NA	34.5	demersal	2420	8.4	16	norwegian	south	norwegian	south	NO	PA	SSP5-8.5 (+4.5Â°C)	-2400.93	1.2397	Range
112	Brosme brosme	polar-temperate	boreal	boreal	120	3.9	3.6	7.7	0.5	18	1000	2e+06	3e+06	hunting macrofauna (predator)	8	53.25	demersal	982	7.2	3500000	barents	south	barents	north	HIGHLY COMMERCIAL	cpuehab	SSP1-2.6 (+1.6Â°C)	-528.431	0.313404	Biomass
113	Brosme brosme	polar-temperate	boreal	boreal	120	3.9	3.6	7.7	0.5	18	1000	2e+06	3e+06	hunting macrofauna (predator)	8	53.25	demersal	982	7.2	3500000	barents	south	barents	north	HIGHLY COMMERCIAL	cpuehab	SSP2-4.5 (+2.6Â°C)	-1687.3	0.887189	Biomass
227	Etmopterus spinax	deep-water	deep-water	deep-water	60	4.14	9.2	14.2	5.8	70	2490	6	20	hunting macrofauna (predator)	NA	34.5	demersal	2420	8.4	16	norwegian	south	norwegian	south	NO	PA	SSP2-4.5 (+2.6Â°C)	-1235.71	0.665606	Range
228	Etmopterus spinax	deep-water	deep-water	deep-water	60	4.14	9.2	14.2	5.8	70	2490	6	20	hunting macrofauna (predator)	NA	34.5	demersal	2420	8.4	16	norwegian	south	norwegian	south	NO	PA	SSP1-2.6 (+1.6Â°C)	-502.939	0.302955	Range
229	Eumicrotremus spinosus	polar	arctic	arctic	8.74	3.24	0.8	7.1	-1	30	400	NA	NA	hunting macrofauna (predator)	NA	NA	demersal	370	8.1	NA	barents	north	north	barents	NO	PA	SSP2-4.5 (+2.6Â°C)	1259.84	-0.580255	Range
230	Eumicrotremus spinosus	polar	arctic	arctic	8.74	3.24	0.8	7.1	-1	30	400	NA	NA	hunting macrofauna (predator)	NA	NA	demersal	370	8.1	NA	barents	north	north	barents	NO	PA	SSP5-8.5 (+4.5Â°C)	2275.78	-1.08022	Range
231	Eumicrotremus spinosus	polar	arctic	arctic	8.74	3.24	0.8	7.1	-1	30	400	NA	NA	hunting macrofauna (predator)	NA	NA	demersal	370	8.1	NA	barents	north	north	barents	NO	PA	SSP1-2.6 (+1.6Â°C)	693.276	-0.300672	Range
232	Eutrigla gurnardus	temperate	boreal	boreal	60	3.87	10.1	13.5	7.3	10	340	2e+05	3e+05	hunting macrofauna (predator)	3.33	21.1	demersal	330	6.2	350000	barents	south	barents	south	COMMERCIAL	PA	SSP5-8.5 (+4.5Â°C)	-766.827	0.428655	Range
144	Chelidonichthys cuculus	temperate	boreal	boreal	70	3.81	10.1	15.8	7	15	400	NA	NA	hunting macrofauna (predator)	NA	26.1	demersal	385	8.8	NA	north	south	north	south	NO	cpuehab	SSP2-4.5 (+2.6Â°C)	-1070.29	0.584001	Biomass
234	Eutrigla gurnardus	temperate	boreal	boreal	60	3.87	10.1	13.5	7.3	10	340	2e+05	3e+05	hunting macrofauna (predator)	3.33	21.1	demersal	330	6.2	350000	barents	south	barents	south	COMMERCIAL	bestcpuehab	SSP5-8.5 (+4.5Â°C)	-1661.35	0.867211	Core biomass
235	Eutrigla gurnardus	temperate	boreal	boreal	60	3.87	10.1	13.5	7.3	10	340	2e+05	3e+05	hunting macrofauna (predator)	3.33	21.1	demersal	330	6.2	350000	barents	south	barents	south	COMMERCIAL	bestcpuehab	SSP2-4.5 (+2.6Â°C)	-305.837	0.204414	Core range
236	Eutrigla gurnardus	temperate	boreal	boreal	60	3.87	10.1	13.5	7.3	10	340	2e+05	3e+05	hunting macrofauna (predator)	3.33	21.1	demersal	330	6.2	350000	barents	south	barents	south	COMMERCIAL	bestcpuehab	SSP1-2.6 (+1.6Â°C)	-330.313	0.224995	Core biomass
237	Eutrigla gurnardus	temperate	boreal	boreal	60	3.87	10.1	13.5	7.3	10	340	2e+05	3e+05	hunting macrofauna (predator)	3.33	21.1	demersal	330	6.2	350000	barents	south	barents	south	COMMERCIAL	bestcpuehab	SSP2-4.5 (+2.6Â°C)	-336.341	0.220875	Core biomass
238	Eutrigla gurnardus	temperate	boreal	boreal	60	3.87	10.1	13.5	7.3	10	340	2e+05	3e+05	hunting macrofauna (predator)	3.33	21.1	demersal	330	6.2	350000	barents	south	barents	south	COMMERCIAL	bestcpuehab	SSP1-2.6 (+1.6Â°C)	-362.063	0.23854	Core range
146	Chelidonichthys cuculus	temperate	boreal	boreal	70	3.81	10.1	15.8	7	15	400	NA	NA	hunting macrofauna (predator)	NA	26.1	demersal	385	8.8	NA	north	south	north	south	NO	cpuehab	SSP5-8.5 (+4.5Â°C)	-2924.82	1.49215	Biomass
240	Eutrigla gurnardus	temperate	boreal	boreal	60	3.87	10.1	13.5	7.3	10	340	2e+05	3e+05	hunting macrofauna (predator)	3.33	21.1	demersal	330	6.2	350000	barents	south	barents	south	COMMERCIAL	bestcpuehab	SSP5-8.5 (+4.5Â°C)	-1177.15	0.629117	Core range
241	Eutrigla gurnardus	temperate	boreal	boreal	60	3.87	10.1	13.5	7.3	10	340	2e+05	3e+05	hunting macrofauna (predator)	3.33	21.1	demersal	330	6.2	350000	barents	south	barents	south	COMMERCIAL	PA	SSP1-2.6 (+1.6Â°C)	-69.8233	0.0856963	Range
242	Eutrigla gurnardus	temperate	boreal	boreal	60	3.87	10.1	13.5	7.3	10	340	2e+05	3e+05	hunting macrofauna (predator)	3.33	21.1	demersal	330	6.2	350000	barents	south	barents	south	COMMERCIAL	PA	SSP2-4.5 (+2.6Â°C)	-317.635	0.207618	Range
147	Chelidonichthys cuculus	temperate	boreal	boreal	70	3.81	10.1	15.8	7	15	400	NA	NA	hunting macrofauna (predator)	NA	26.1	demersal	385	8.8	NA	north	south	north	south	NO	cpuehab	SSP1-2.6 (+1.6Â°C)	-411.508	0.254554	Biomass
244	Gadiculus argenteus	temperate	boreal	boreal	15.25	3.6	7.9	13.9	3.4	100	1000	NA	NA	hunting macrofauna (predator)	NA	NA	pelagic	900	10.5	NA	norwegian	south	norwegian	south	NO	bestcpuehab	SSP1-2.6 (+1.6Â°C)	-778.708	0.435747	Core biomass
245	Gadiculus argenteus	temperate	boreal	boreal	15.25	3.6	7.9	13.9	3.4	100	1000	NA	NA	hunting macrofauna (predator)	NA	NA	pelagic	900	10.5	NA	norwegian	south	norwegian	south	NO	PA	SSP1-2.6 (+1.6Â°C)	-775.435	0.440542	Range
246	Gadiculus argenteus	temperate	boreal	boreal	15.25	3.6	7.9	13.9	3.4	100	1000	NA	NA	hunting macrofauna (predator)	NA	NA	pelagic	900	10.5	NA	norwegian	south	norwegian	south	NO	PA	SSP2-4.5 (+2.6Â°C)	-1549.96	0.823475	Range
178	Cyclopterus lumpus	polar	boreal	boreal	61	3.67	7.1	11.4	0.6	0	868	115046	279220	hunting macrofauna (predator)	3.25	NA	pelagic	868	10.8	254656	barents	north	barents	south	HIGHLY COMMERCIAL	cpuehab	SSP1-2.6 (+1.6Â°C)	289.266	-0.0955617	Biomass
179	Cyclopterus lumpus	polar	boreal	boreal	61	3.67	7.1	11.4	0.6	0	868	115046	279220	hunting macrofauna (predator)	3.25	NA	pelagic	868	10.8	254656	barents	north	barents	south	HIGHLY COMMERCIAL	cpuehab	SSP2-4.5 (+2.6Â°C)	668.211	-0.282421	Biomass
249	Gadiculus argenteus	temperate	boreal	boreal	15.25	3.6	7.9	13.9	3.4	100	1000	NA	NA	hunting macrofauna (predator)	NA	NA	pelagic	900	10.5	NA	norwegian	south	norwegian	south	NO	bestcpuehab	SSP2-4.5 (+2.6Â°C)	-3388.89	1.72617	Core biomass
250	Gadiculus argenteus	temperate	boreal	boreal	15.25	3.6	7.9	13.9	3.4	100	1000	NA	NA	hunting macrofauna (predator)	NA	NA	pelagic	900	10.5	NA	norwegian	south	norwegian	south	NO	bestcpuehab	SSP5-8.5 (+4.5Â°C)	-11334.6	5.63053	Core biomass
251	Gadiculus argenteus	temperate	boreal	boreal	15.25	3.6	7.9	13.9	3.4	100	1000	NA	NA	hunting macrofauna (predator)	NA	NA	pelagic	900	10.5	NA	norwegian	south	norwegian	south	NO	bestcpuehab	SSP2-4.5 (+2.6Â°C)	-2449.48	1.26239	Core range
252	Gadiculus argenteus	temperate	boreal	boreal	15.25	3.6	7.9	13.9	3.4	100	1000	NA	NA	hunting macrofauna (predator)	NA	NA	pelagic	900	10.5	NA	norwegian	south	norwegian	south	NO	bestcpuehab	SSP5-8.5 (+4.5Â°C)	-6535.82	3.27394	Core range
253	Gadiculus argenteus	temperate	boreal	boreal	15.25	3.6	7.9	13.9	3.4	100	1000	NA	NA	hunting macrofauna (predator)	NA	NA	pelagic	900	10.5	NA	norwegian	south	norwegian	south	NO	bestcpuehab	SSP1-2.6 (+1.6Â°C)	-1033.64	0.562394	Core range
254	Gadiculus argenteus	temperate	boreal	boreal	15.25	3.6	7.9	13.9	3.4	100	1000	NA	NA	hunting macrofauna (predator)	NA	NA	pelagic	900	10.5	NA	norwegian	south	norwegian	south	NO	PA	SSP5-8.5 (+4.5Â°C)	-2396.71	1.24224	Range
180	Cyclopterus lumpus	polar	boreal	boreal	61	3.67	7.1	11.4	0.6	0	868	115046	279220	hunting macrofauna (predator)	3.25	NA	pelagic	868	10.8	254656	barents	north	barents	south	HIGHLY COMMERCIAL	cpuehab	SSP5-8.5 (+4.5Â°C)	1294.25	-0.590465	Biomass
256	Gadus morhua	polar-temperate	boreal	boreal	200	4.09	6.6	10.3	0.5	0	600	915629	7.32955e+06	hunting macrofauna (predator)	3.63	59.06	pelagic	600	9.8	4.5804e+06	barents	north	barents	south	HIGHLY COMMERCIAL	bestcpuehab	SSP5-8.5 (+4.5Â°C)	1687.19	-0.812493	Core biomass
257	Gadus morhua	polar-temperate	boreal	boreal	200	4.09	6.6	10.3	0.5	0	600	915629	7.32955e+06	hunting macrofauna (predator)	3.63	59.06	pelagic	600	9.8	4.5804e+06	barents	north	barents	south	HIGHLY COMMERCIAL	bestcpuehab	SSP2-4.5 (+2.6Â°C)	1748.32	-0.841456	Core biomass
258	Gadus morhua	polar-temperate	boreal	boreal	200	4.09	6.6	10.3	0.5	0	600	915629	7.32955e+06	hunting macrofauna (predator)	3.63	59.06	pelagic	600	9.8	4.5804e+06	barents	north	barents	south	HIGHLY COMMERCIAL	bestcpuehab	SSP1-2.6 (+1.6Â°C)	1921.96	-0.921138	Core range
259	Gadus morhua	polar-temperate	boreal	boreal	200	4.09	6.6	10.3	0.5	0	600	915629	7.32955e+06	hunting macrofauna (predator)	3.63	59.06	pelagic	600	9.8	4.5804e+06	barents	north	barents	south	HIGHLY COMMERCIAL	bestcpuehab	SSP1-2.6 (+1.6Â°C)	1821.32	-0.874109	Core biomass
260	Gadus morhua	polar-temperate	boreal	boreal	200	4.09	6.6	10.3	0.5	0	600	915629	7.32955e+06	hunting macrofauna (predator)	3.63	59.06	pelagic	600	9.8	4.5804e+06	barents	north	barents	south	HIGHLY COMMERCIAL	PA	SSP1-2.6 (+1.6Â°C)	107.673	-0.00376922	Range
261	Gadus morhua	polar-temperate	boreal	boreal	200	4.09	6.6	10.3	0.5	0	600	915629	7.32955e+06	hunting macrofauna (predator)	3.63	59.06	pelagic	600	9.8	4.5804e+06	barents	north	barents	south	HIGHLY COMMERCIAL	PA	SSP2-4.5 (+2.6Â°C)	164.61	-0.0319343	Range
262	Gadus morhua	polar-temperate	boreal	boreal	200	4.09	6.6	10.3	0.5	0	600	915629	7.32955e+06	hunting macrofauna (predator)	3.63	59.06	pelagic	600	9.8	4.5804e+06	barents	north	barents	south	HIGHLY COMMERCIAL	bestcpuehab	SSP2-4.5 (+2.6Â°C)	1841.59	-0.885908	Core range
194	Enchelyopus cimbrius	temperate	boreal	boreal	41	3.58	10	13.8	4.1	20	650	5000	45000	hunting macrofauna (predator)	3	25	demersal	630	9.7	27500	barents	south	barents	south	NO	cpuehab	SSP1-2.6 (+1.6Â°C)	-175.526	0.137689	Biomass
200	Enchelyopus cimbrius	temperate	boreal	boreal	41	3.58	10	13.8	4.1	20	650	5000	45000	hunting macrofauna (predator)	3	25	demersal	630	9.7	27500	barents	south	barents	south	NO	cpuehab	SSP2-4.5 (+2.6Â°C)	-476.033	0.286541	Biomass
201	Enchelyopus cimbrius	temperate	boreal	boreal	41	3.58	10	13.8	4.1	20	650	5000	45000	hunting macrofauna (predator)	3	25	demersal	630	9.7	27500	barents	south	barents	south	NO	cpuehab	SSP5-8.5 (+4.5Â°C)	-867.735	0.480156	Biomass
266	Gadus morhua	polar-temperate	boreal	boreal	200	4.09	6.6	10.3	0.5	0	600	915629	7.32955e+06	hunting macrofauna (predator)	3.63	59.06	pelagic	600	9.8	4.5804e+06	barents	north	barents	south	HIGHLY COMMERCIAL	PA	SSP5-8.5 (+4.5Â°C)	266.111	-0.0817436	Range
267	Gadus morhua	polar-temperate	boreal	boreal	200	4.09	6.6	10.3	0.5	0	600	915629	7.32955e+06	hunting macrofauna (predator)	3.63	59.06	pelagic	600	9.8	4.5804e+06	barents	north	barents	south	HIGHLY COMMERCIAL	bestcpuehab	SSP5-8.5 (+4.5Â°C)	1762.17	-0.848302	Core range
210	Entelurus aequoreus	temperate	boreal	boreal	60	3.54	10.1	12.5	7.3	5	100	1000	NA	variable	2	NA	demersal	95	5.2	1000	norwegian	south	barents	south	NO	cpuehab	SSP1-2.6 (+1.6Â°C)	-330.764	0.21536	Biomass
269	Galeus melastomus	deep-water	deep-water	deep-water	90	4.17	10.3	14.4	4.4	55	1873	37.67	74	hunting macrofauna (predator)	3	58.59	demersal	1818	10	74.6667	north	south	north	south	NO	bestcpuehab	SSP5-8.5 (+4.5Â°C)	-5544.56	2.78195	Core biomass
270	Galeus melastomus	deep-water	deep-water	deep-water	90	4.17	10.3	14.4	4.4	55	1873	37.67	74	hunting macrofauna (predator)	3	58.59	demersal	1818	10	74.6667	north	south	north	south	NO	bestcpuehab	SSP2-4.5 (+2.6Â°C)	-2007.35	1.04032	Core range
271	Galeus melastomus	deep-water	deep-water	deep-water	90	4.17	10.3	14.4	4.4	55	1873	37.67	74	hunting macrofauna (predator)	3	58.59	demersal	1818	10	74.6667	north	south	north	south	NO	bestcpuehab	SSP1-2.6 (+1.6Â°C)	-551.627	0.321412	Core biomass
272	Galeus melastomus	deep-water	deep-water	deep-water	90	4.17	10.3	14.4	4.4	55	1873	37.67	74	hunting macrofauna (predator)	3	58.59	demersal	1818	10	74.6667	north	south	north	south	NO	bestcpuehab	SSP2-4.5 (+2.6Â°C)	-2061.24	1.06713	Core biomass
273	Galeus melastomus	deep-water	deep-water	deep-water	90	4.17	10.3	14.4	4.4	55	1873	37.67	74	hunting macrofauna (predator)	3	58.59	demersal	1818	10	74.6667	north	south	north	south	NO	bestcpuehab	SSP1-2.6 (+1.6Â°C)	-806.457	0.448048	Core range
274	Galeus melastomus	deep-water	deep-water	deep-water	90	4.17	10.3	14.4	4.4	55	1873	37.67	74	hunting macrofauna (predator)	3	58.59	demersal	1818	10	74.6667	north	south	north	south	NO	PA	SSP5-8.5 (+4.5Â°C)	-3904.13	1.98095	Range
275	Galeus melastomus	deep-water	deep-water	deep-water	90	4.17	10.3	14.4	4.4	55	1873	37.67	74	hunting macrofauna (predator)	3	58.59	demersal	1818	10	74.6667	north	south	north	south	NO	PA	SSP1-2.6 (+1.6Â°C)	-799.854	0.448379	Range
276	Galeus melastomus	deep-water	deep-water	deep-water	90	4.17	10.3	14.4	4.4	55	1873	37.67	74	hunting macrofauna (predator)	3	58.59	demersal	1818	10	74.6667	north	south	north	south	NO	PA	SSP2-4.5 (+2.6Â°C)	-1981.26	1.03285	Range
211	Entelurus aequoreus	temperate	boreal	boreal	60	3.54	10.1	12.5	7.3	5	100	1000	NA	variable	2	NA	demersal	95	5.2	1000	norwegian	south	barents	south	NO	cpuehab	SSP2-4.5 (+2.6Â°C)	-919.711	0.507058	Biomass
212	Entelurus aequoreus	temperate	boreal	boreal	60	3.54	10.1	12.5	7.3	5	100	1000	NA	variable	2	NA	demersal	95	5.2	1000	norwegian	south	barents	south	NO	cpuehab	SSP5-8.5 (+4.5Â°C)	-2261.37	1.16623	Biomass
279	Galeus melastomus	deep-water	deep-water	deep-water	90	4.17	10.3	14.4	4.4	55	1873	37.67	74	hunting macrofauna (predator)	3	58.59	demersal	1818	10	74.6667	north	south	north	south	NO	bestcpuehab	SSP5-8.5 (+4.5Â°C)	-5481.52	2.75255	Core range
280	Glyptocephalus cynoglossus	temperate	boreal	boreal	73.2	3.17	7	11.4	0.6	18	1570	48800	508300	hunting macrofauna (predator)	4	28.74	demersal	1552	10.8	302950	norwegian	south	barents	south	COMMERCIAL	bestcpuehab	SSP2-4.5 (+2.6Â°C)	-2225.26	1.15155	Core biomass
281	Glyptocephalus cynoglossus	temperate	boreal	boreal	73.2	3.17	7	11.4	0.6	18	1570	48800	508300	hunting macrofauna (predator)	4	28.74	demersal	1552	10.8	302950	norwegian	south	barents	south	COMMERCIAL	bestcpuehab	SSP1-2.6 (+1.6Â°C)	-723.916	0.410537	Core biomass
282	Glyptocephalus cynoglossus	temperate	boreal	boreal	73.2	3.17	7	11.4	0.6	18	1570	48800	508300	hunting macrofauna (predator)	4	28.74	demersal	1552	10.8	302950	norwegian	south	barents	south	COMMERCIAL	PA	SSP1-2.6 (+1.6Â°C)	-305.053	0.202835	Range
283	Glyptocephalus cynoglossus	temperate	boreal	boreal	73.2	3.17	7	11.4	0.6	18	1570	48800	508300	hunting macrofauna (predator)	4	28.74	demersal	1552	10.8	302950	norwegian	south	barents	south	COMMERCIAL	PA	SSP5-8.5 (+4.5Â°C)	-702.33	0.400412	Range
233	Eutrigla gurnardus	temperate	boreal	boreal	60	3.87	10.1	13.5	7.3	10	340	2e+05	3e+05	hunting macrofauna (predator)	3.33	21.1	demersal	330	6.2	350000	barents	south	barents	south	COMMERCIAL	cpuehab	SSP2-4.5 (+2.6Â°C)	-60.9507	0.0811135	Biomass
285	Glyptocephalus cynoglossus	temperate	boreal	boreal	73.2	3.17	7	11.4	0.6	18	1570	48800	508300	hunting macrofauna (predator)	4	28.74	demersal	1552	10.8	302950	norwegian	south	barents	south	COMMERCIAL	bestcpuehab	SSP5-8.5 (+4.5Â°C)	-5932.22	2.97566	Core biomass
286	Glyptocephalus cynoglossus	temperate	boreal	boreal	73.2	3.17	7	11.4	0.6	18	1570	48800	508300	hunting macrofauna (predator)	4	28.74	demersal	1552	10.8	302950	norwegian	south	barents	south	COMMERCIAL	bestcpuehab	SSP2-4.5 (+2.6Â°C)	-2191.22	1.13574	Core range
287	Glyptocephalus cynoglossus	temperate	boreal	boreal	73.2	3.17	7	11.4	0.6	18	1570	48800	508300	hunting macrofauna (predator)	4	28.74	demersal	1552	10.8	302950	norwegian	south	barents	south	COMMERCIAL	bestcpuehab	SSP5-8.5 (+4.5Â°C)	-5169.11	2.60289	Core range
239	Eutrigla gurnardus	temperate	boreal	boreal	60	3.87	10.1	13.5	7.3	10	340	2e+05	3e+05	hunting macrofauna (predator)	3.33	21.1	demersal	330	6.2	350000	barents	south	barents	south	COMMERCIAL	cpuehab	SSP1-2.6 (+1.6Â°C)	-47.7919	0.076096	Biomass
289	Glyptocephalus cynoglossus	temperate	boreal	boreal	73.2	3.17	7	11.4	0.6	18	1570	48800	508300	hunting macrofauna (predator)	4	28.74	demersal	1552	10.8	302950	norwegian	south	barents	south	COMMERCIAL	bestcpuehab	SSP1-2.6 (+1.6Â°C)	-857.449	0.478353	Core range
290	Glyptocephalus cynoglossus	temperate	boreal	boreal	73.2	3.17	7	11.4	0.6	18	1570	48800	508300	hunting macrofauna (predator)	4	28.74	demersal	1552	10.8	302950	norwegian	south	barents	south	COMMERCIAL	PA	SSP2-4.5 (+2.6Â°C)	-555.466	0.327516	Range
243	Eutrigla gurnardus	temperate	boreal	boreal	60	3.87	10.1	13.5	7.3	10	340	2e+05	3e+05	hunting macrofauna (predator)	3.33	21.1	demersal	330	6.2	350000	barents	south	barents	south	COMMERCIAL	cpuehab	SSP5-8.5 (+4.5Â°C)	-464.429	0.278323	Biomass
292	Helicolenus dactylopterus	deep-water	deep-water	deep-water	50	3.94	10.6	18.1	4	50	1100	31767	428343	hunting macrofauna (predator)	15	29	demersal	1050	14.1	245938	norwegian	south	norwegian	south	NO	bestcpuehab	SSP1-2.6 (+1.6Â°C)	-1202.43	0.649491	Core range
293	Helicolenus dactylopterus	deep-water	deep-water	deep-water	50	3.94	10.6	18.1	4	50	1100	31767	428343	hunting macrofauna (predator)	15	29	demersal	1050	14.1	245938	norwegian	south	norwegian	south	NO	bestcpuehab	SSP2-4.5 (+2.6Â°C)	-2396.78	1.2416	Core range
294	Helicolenus dactylopterus	deep-water	deep-water	deep-water	50	3.94	10.6	18.1	4	50	1100	31767	428343	hunting macrofauna (predator)	15	29	demersal	1050	14.1	245938	norwegian	south	norwegian	south	NO	bestcpuehab	SSP1-2.6 (+1.6Â°C)	-1343.1	0.717877	Core biomass
295	Helicolenus dactylopterus	deep-water	deep-water	deep-water	50	3.94	10.6	18.1	4	50	1100	31767	428343	hunting macrofauna (predator)	15	29	demersal	1050	14.1	245938	norwegian	south	norwegian	south	NO	bestcpuehab	SSP2-4.5 (+2.6Â°C)	-2991.88	1.53552	Core biomass
296	Helicolenus dactylopterus	deep-water	deep-water	deep-water	50	3.94	10.6	18.1	4	50	1100	31767	428343	hunting macrofauna (predator)	15	29	demersal	1050	14.1	245938	norwegian	south	norwegian	south	NO	PA	SSP1-2.6 (+1.6Â°C)	-836.304	0.466643	Range
297	Helicolenus dactylopterus	deep-water	deep-water	deep-water	50	3.94	10.6	18.1	4	50	1100	31767	428343	hunting macrofauna (predator)	15	29	demersal	1050	14.1	245938	norwegian	south	norwegian	south	NO	PA	SSP2-4.5 (+2.6Â°C)	-1721.05	0.905995	Range
247	Gadiculus argenteus	temperate	boreal	boreal	15.25	3.6	7.9	13.9	3.4	100	1000	NA	NA	hunting macrofauna (predator)	NA	NA	pelagic	900	10.5	NA	norwegian	south	norwegian	south	NO	cpuehab	SSP1-2.6 (+1.6Â°C)	-750.66	0.423544	Biomass
248	Gadiculus argenteus	temperate	boreal	boreal	15.25	3.6	7.9	13.9	3.4	100	1000	NA	NA	hunting macrofauna (predator)	NA	NA	pelagic	900	10.5	NA	norwegian	south	norwegian	south	NO	cpuehab	SSP2-4.5 (+2.6Â°C)	-3196.73	1.63257	Biomass
255	Gadiculus argenteus	temperate	boreal	boreal	15.25	3.6	7.9	13.9	3.4	100	1000	NA	NA	hunting macrofauna (predator)	NA	NA	pelagic	900	10.5	NA	norwegian	south	norwegian	south	NO	cpuehab	SSP5-8.5 (+4.5Â°C)	-10056.6	5.00378	Biomass
301	Helicolenus dactylopterus	deep-water	deep-water	deep-water	50	3.94	10.6	18.1	4	50	1100	31767	428343	hunting macrofauna (predator)	15	29	demersal	1050	14.1	245938	norwegian	south	norwegian	south	NO	bestcpuehab	SSP5-8.5 (+4.5Â°C)	-7472.82	3.73506	Core range
302	Helicolenus dactylopterus	deep-water	deep-water	deep-water	50	3.94	10.6	18.1	4	50	1100	31767	428343	hunting macrofauna (predator)	15	29	demersal	1050	14.1	245938	norwegian	south	norwegian	south	NO	bestcpuehab	SSP5-8.5 (+4.5Â°C)	-11311.2	5.61908	Core biomass
303	Helicolenus dactylopterus	deep-water	deep-water	deep-water	50	3.94	10.6	18.1	4	50	1100	31767	428343	hunting macrofauna (predator)	15	29	demersal	1050	14.1	245938	norwegian	south	norwegian	south	NO	PA	SSP5-8.5 (+4.5Â°C)	-4689.05	2.36556	Range
263	Gadus morhua	polar-temperate	boreal	boreal	200	4.09	6.6	10.3	0.5	0	600	915629	7.32955e+06	hunting macrofauna (predator)	3.63	59.06	pelagic	600	9.8	4.5804e+06	barents	north	barents	south	HIGHLY COMMERCIAL	cpuehab	SSP1-2.6 (+1.6Â°C)	838.633	-0.373448	Biomass
264	Gadus morhua	polar-temperate	boreal	boreal	200	4.09	6.6	10.3	0.5	0	600	915629	7.32955e+06	hunting macrofauna (predator)	3.63	59.06	pelagic	600	9.8	4.5804e+06	barents	north	barents	south	HIGHLY COMMERCIAL	cpuehab	SSP2-4.5 (+2.6Â°C)	953.364	-0.431558	Biomass
306	Hippoglossoides platessoides	temperate	arctic-boreal	arctic-boreal	82.6	3.73	5.6	10.3	0.6	10	3000	25039	1147389	hunting macrofauna (predator)	3	28.49	demersal	2990	9.7	598734	north	north	north	south	HIGHLY COMMERCIAL	bestcpuehab	SSP5-8.5 (+4.5Â°C)	2088.16	-1.00492	Core biomass
307	Hippoglossoides platessoides	temperate	arctic-boreal	arctic-boreal	82.6	3.73	5.6	10.3	0.6	10	3000	25039	1147389	hunting macrofauna (predator)	3	28.49	demersal	2990	9.7	598734	north	north	north	south	HIGHLY COMMERCIAL	bestcpuehab	SSP2-4.5 (+2.6Â°C)	1841.77	-0.885654	Core range
308	Hippoglossoides platessoides	temperate	arctic-boreal	arctic-boreal	82.6	3.73	5.6	10.3	0.6	10	3000	25039	1147389	hunting macrofauna (predator)	3	28.49	demersal	2990	9.7	598734	north	north	north	south	HIGHLY COMMERCIAL	bestcpuehab	SSP1-2.6 (+1.6Â°C)	2010.79	-0.962672	Core biomass
309	Hippoglossoides platessoides	temperate	arctic-boreal	arctic-boreal	82.6	3.73	5.6	10.3	0.6	10	3000	25039	1147389	hunting macrofauna (predator)	3	28.49	demersal	2990	9.7	598734	north	north	north	south	HIGHLY COMMERCIAL	bestcpuehab	SSP2-4.5 (+2.6Â°C)	1812.49	-0.871714	Core biomass
310	Hippoglossoides platessoides	temperate	arctic-boreal	arctic-boreal	82.6	3.73	5.6	10.3	0.6	10	3000	25039	1147389	hunting macrofauna (predator)	3	28.49	demersal	2990	9.7	598734	north	north	north	south	HIGHLY COMMERCIAL	bestcpuehab	SSP1-2.6 (+1.6Â°C)	1985.53	-0.950255	Core range
311	Hippoglossoides platessoides	temperate	arctic-boreal	arctic-boreal	82.6	3.73	5.6	10.3	0.6	10	3000	25039	1147389	hunting macrofauna (predator)	3	28.49	demersal	2990	9.7	598734	north	north	north	south	HIGHLY COMMERCIAL	PA	SSP5-8.5 (+4.5Â°C)	224.715	-0.0616686	Range
312	Hippoglossoides platessoides	temperate	arctic-boreal	arctic-boreal	82.6	3.73	5.6	10.3	0.6	10	3000	25039	1147389	hunting macrofauna (predator)	3	28.49	demersal	2990	9.7	598734	north	north	north	south	HIGHLY COMMERCIAL	PA	SSP1-2.6 (+1.6Â°C)	127.552	-0.0136184	Range
313	Hippoglossoides platessoides	temperate	arctic-boreal	arctic-boreal	82.6	3.73	5.6	10.3	0.6	10	3000	25039	1147389	hunting macrofauna (predator)	3	28.49	demersal	2990	9.7	598734	north	north	north	south	HIGHLY COMMERCIAL	PA	SSP2-4.5 (+2.6Â°C)	160.816	-0.0302256	Range
314	Hippoglossoides platessoides	temperate	arctic-boreal	arctic-boreal	82.6	3.73	5.6	10.3	0.6	10	3000	25039	1147389	hunting macrofauna (predator)	3	28.49	demersal	2990	9.7	598734	north	north	north	south	HIGHLY COMMERCIAL	bestcpuehab	SSP5-8.5 (+4.5Â°C)	2093.16	-1.0073	Core range
265	Gadus morhua	polar-temperate	boreal	boreal	200	4.09	6.6	10.3	0.5	0	600	915629	7.32955e+06	hunting macrofauna (predator)	3.63	59.06	pelagic	600	9.8	4.5804e+06	barents	north	barents	south	HIGHLY COMMERCIAL	cpuehab	SSP5-8.5 (+4.5Â°C)	1059.88	-0.484698	Biomass
316	Hippoglossus hippoglossus	temperate	boreal	boreal	470	4	3.4	7.9	0.4	50	2000	1300000	3500000	hunting macrofauna (predator)	7.2	98.75	demersal	1950	7.5	3050000	barents	north	barents	north	COMMERCIAL	bestcpuehab	SSP2-4.5 (+2.6Â°C)	-1921.71	1.00575	Core biomass
317	Hippoglossus hippoglossus	temperate	boreal	boreal	470	4	3.4	7.9	0.4	50	2000	1300000	3500000	hunting macrofauna (predator)	7.2	98.75	demersal	1950	7.5	3050000	barents	north	barents	north	COMMERCIAL	PA	SSP1-2.6 (+1.6Â°C)	-359.613	0.229881	Range
318	Hippoglossus hippoglossus	temperate	boreal	boreal	470	4	3.4	7.9	0.4	50	2000	1300000	3500000	hunting macrofauna (predator)	7.2	98.75	demersal	1950	7.5	3050000	barents	north	barents	north	COMMERCIAL	PA	SSP2-4.5 (+2.6Â°C)	-1040.13	0.566301	Range
319	Hippoglossus hippoglossus	temperate	boreal	boreal	470	4	3.4	7.9	0.4	50	2000	1300000	3500000	hunting macrofauna (predator)	7.2	98.75	demersal	1950	7.5	3050000	barents	north	barents	north	COMMERCIAL	bestcpuehab	SSP1-2.6 (+1.6Â°C)	-671.533	0.385962	Core biomass
284	Glyptocephalus cynoglossus	temperate	boreal	boreal	73.2	3.17	7	11.4	0.6	18	1570	48800	508300	hunting macrofauna (predator)	4	28.74	demersal	1552	10.8	302950	norwegian	south	barents	south	COMMERCIAL	cpuehab	SSP2-4.5 (+2.6Â°C)	-1679.74	0.884095	Biomass
288	Glyptocephalus cynoglossus	temperate	boreal	boreal	73.2	3.17	7	11.4	0.6	18	1570	48800	508300	hunting macrofauna (predator)	4	28.74	demersal	1552	10.8	302950	norwegian	south	barents	south	COMMERCIAL	cpuehab	SSP5-8.5 (+4.5Â°C)	-3754.94	1.90595	Biomass
322	Hippoglossus hippoglossus	temperate	boreal	boreal	470	4	3.4	7.9	0.4	50	2000	1300000	3500000	hunting macrofauna (predator)	7.2	98.75	demersal	1950	7.5	3050000	barents	north	barents	north	COMMERCIAL	bestcpuehab	SSP5-8.5 (+4.5Â°C)	-6087.01	3.04874	Core biomass
291	Glyptocephalus cynoglossus	temperate	boreal	boreal	73.2	3.17	7	11.4	0.6	18	1570	48800	508300	hunting macrofauna (predator)	4	28.74	demersal	1552	10.8	302950	norwegian	south	barents	south	COMMERCIAL	cpuehab	SSP1-2.6 (+1.6Â°C)	-595.629	0.348303	Biomass
324	Hippoglossus hippoglossus	temperate	boreal	boreal	470	4	3.4	7.9	0.4	50	2000	1300000	3500000	hunting macrofauna (predator)	7.2	98.75	demersal	1950	7.5	3050000	barents	north	barents	north	COMMERCIAL	bestcpuehab	SSP1-2.6 (+1.6Â°C)	-586.451	0.343548	Core range
325	Hippoglossus hippoglossus	temperate	boreal	boreal	470	4	3.4	7.9	0.4	50	2000	1300000	3500000	hunting macrofauna (predator)	7.2	98.75	demersal	1950	7.5	3050000	barents	north	barents	north	COMMERCIAL	bestcpuehab	SSP2-4.5 (+2.6Â°C)	-1492.6	0.793294	Core range
326	Hippoglossus hippoglossus	temperate	boreal	boreal	470	4	3.4	7.9	0.4	50	2000	1300000	3500000	hunting macrofauna (predator)	7.2	98.75	demersal	1950	7.5	3050000	barents	north	barents	north	COMMERCIAL	bestcpuehab	SSP5-8.5 (+4.5Â°C)	-5208.89	2.61579	Core range
327	Hippoglossus hippoglossus	temperate	boreal	boreal	470	4	3.4	7.9	0.4	50	2000	1300000	3500000	hunting macrofauna (predator)	7.2	98.75	demersal	1950	7.5	3050000	barents	north	barents	north	COMMERCIAL	PA	SSP5-8.5 (+4.5Â°C)	-2652.34	1.35938	Range
328	Hyperoplus immaculatus	temperate	boreal	boreal	42.7	4.38	10.8	12.3	9.2	0	50	NA	NA	hunting macrofauna (predator)	NA	NA	demersal	50	3.1	NA	north	south	north	south	NO	bestcpuehab	SSP2-4.5 (+2.6Â°C)	-1487.48	0.796221	Core biomass
329	Hyperoplus immaculatus	temperate	boreal	boreal	42.7	4.38	10.8	12.3	9.2	0	50	NA	NA	hunting macrofauna (predator)	NA	NA	demersal	50	3.1	NA	north	south	north	south	NO	bestcpuehab	SSP5-8.5 (+4.5Â°C)	-3507.2	1.78495	Core biomass
330	Hyperoplus immaculatus	temperate	boreal	boreal	42.7	4.38	10.8	12.3	9.2	0	50	NA	NA	hunting macrofauna (predator)	NA	NA	demersal	50	3.1	NA	north	south	north	south	NO	PA	SSP5-8.5 (+4.5Â°C)	-1058.13	0.580645	Range
331	Hyperoplus immaculatus	temperate	boreal	boreal	42.7	4.38	10.8	12.3	9.2	0	50	NA	NA	hunting macrofauna (predator)	NA	NA	demersal	50	3.1	NA	north	south	north	south	NO	bestcpuehab	SSP1-2.6 (+1.6Â°C)	-332.871	0.220908	Core biomass
332	Hyperoplus immaculatus	temperate	boreal	boreal	42.7	4.38	10.8	12.3	9.2	0	50	NA	NA	hunting macrofauna (predator)	NA	NA	demersal	50	3.1	NA	north	south	north	south	NO	PA	SSP1-2.6 (+1.6Â°C)	357.646	-0.117167	Range
333	Hyperoplus immaculatus	temperate	boreal	boreal	42.7	4.38	10.8	12.3	9.2	0	50	NA	NA	hunting macrofauna (predator)	NA	NA	demersal	50	3.1	NA	north	south	north	south	NO	PA	SSP2-4.5 (+2.6Â°C)	-491.818	0.304876	Range
334	Hyperoplus immaculatus	temperate	boreal	boreal	42.7	4.38	10.8	12.3	9.2	0	50	NA	NA	hunting macrofauna (predator)	NA	NA	demersal	50	3.1	NA	north	south	north	south	NO	bestcpuehab	SSP5-8.5 (+4.5Â°C)	-2206.65	1.14508	Core range
320	Hippoglossus hippoglossus	temperate	boreal	boreal	470	4	3.4	7.9	0.4	50	2000	1300000	3500000	hunting macrofauna (predator)	7.2	98.75	demersal	1950	7.5	3050000	barents	north	barents	north	COMMERCIAL	cpuehab	SSP2-4.5 (+2.6Â°C)	-9149.71	4.5687	Biomass
321	Hippoglossus hippoglossus	temperate	boreal	boreal	470	4	3.4	7.9	0.4	50	2000	1300000	3500000	hunting macrofauna (predator)	7.2	98.75	demersal	1950	7.5	3050000	barents	north	barents	north	COMMERCIAL	cpuehab	SSP5-8.5 (+4.5Â°C)	-22410.5	11.081	Biomass
323	Hippoglossus hippoglossus	temperate	boreal	boreal	470	4	3.4	7.9	0.4	50	2000	1300000	3500000	hunting macrofauna (predator)	7.2	98.75	demersal	1950	7.5	3050000	barents	north	barents	north	COMMERCIAL	cpuehab	SSP1-2.6 (+1.6Â°C)	-1432.05	0.756371	Biomass
338	Hyperoplus immaculatus	temperate	boreal	boreal	42.7	4.38	10.8	12.3	9.2	0	50	NA	NA	hunting macrofauna (predator)	NA	NA	demersal	50	3.1	NA	north	south	north	south	NO	bestcpuehab	SSP1-2.6 (+1.6Â°C)	-125.377	0.120713	Core range
339	Hyperoplus immaculatus	temperate	boreal	boreal	42.7	4.38	10.8	12.3	9.2	0	50	NA	NA	hunting macrofauna (predator)	NA	NA	demersal	50	3.1	NA	north	south	north	south	NO	bestcpuehab	SSP2-4.5 (+2.6Â°C)	-1101.54	0.606197	Core range
340	Hyperoplus lanceolatus	temperate	boreal	boreal	48.8	3.98	10.3	12.8	8.8	6	30	35000	NA	variable	2	13	demersal	24	4	35000	norwegian	south	norwegian	south	HIGHLY COMMERCIAL	PA	SSP5-8.5 (+4.5Â°C)	-161.023	0.129278	Range
341	Hyperoplus lanceolatus	temperate	boreal	boreal	48.8	3.98	10.3	12.8	8.8	6	30	35000	NA	variable	2	13	demersal	24	4	35000	norwegian	south	norwegian	south	HIGHLY COMMERCIAL	PA	SSP1-2.6 (+1.6Â°C)	28.1515	0.0356241	Range
342	Hyperoplus lanceolatus	temperate	boreal	boreal	48.8	3.98	10.3	12.8	8.8	6	30	35000	NA	variable	2	13	demersal	24	4	35000	norwegian	south	norwegian	south	HIGHLY COMMERCIAL	PA	SSP2-4.5 (+2.6Â°C)	-48.7002	0.0739481	Range
343	Lepidorhombus whiffiagonis	deep-temperate		temperate	60	4.34	7.7	11.4	6.3	100	700	26522	640523	hunting macrofauna (predator)	1	24.35	demersal	600	5.1	346784	norwegian	south	norwegian	south	HIGHLY COMMERCIAL	PA	SSP2-4.5 (+2.6Â°C)	-1477.56	0.782958	Range
344	Lepidorhombus whiffiagonis	deep-temperate		temperate	60	4.34	7.7	11.4	6.3	100	700	26522	640523	hunting macrofauna (predator)	1	24.35	demersal	600	5.1	346784	norwegian	south	norwegian	south	HIGHLY COMMERCIAL	bestcpuehab	SSP1-2.6 (+1.6Â°C)	-732.399	0.413934	Core biomass
345	Lepidorhombus whiffiagonis	deep-temperate		temperate	60	4.34	7.7	11.4	6.3	100	700	26522	640523	hunting macrofauna (predator)	1	24.35	demersal	600	5.1	346784	norwegian	south	norwegian	south	HIGHLY COMMERCIAL	bestcpuehab	SSP1-2.6 (+1.6Â°C)	-547.67	0.322156	Core range
346	Lepidorhombus whiffiagonis	deep-temperate		temperate	60	4.34	7.7	11.4	6.3	100	700	26522	640523	hunting macrofauna (predator)	1	24.35	demersal	600	5.1	346784	norwegian	south	norwegian	south	HIGHLY COMMERCIAL	PA	SSP1-2.6 (+1.6Â°C)	-570.53	0.333536	Range
335	Hyperoplus immaculatus	temperate	boreal	boreal	42.7	4.38	10.8	12.3	9.2	0	50	NA	NA	hunting macrofauna (predator)	NA	NA	demersal	50	3.1	NA	north	south	north	south	NO	cpuehab	SSP1-2.6 (+1.6Â°C)	-215.831	0.159301	Biomass
348	Lepidorhombus whiffiagonis	deep-temperate		temperate	60	4.34	7.7	11.4	6.3	100	700	26522	640523	hunting macrofauna (predator)	1	24.35	demersal	600	5.1	346784	norwegian	south	norwegian	south	HIGHLY COMMERCIAL	bestcpuehab	SSP2-4.5 (+2.6Â°C)	-2139.14	1.11045	Core biomass
349	Lepidorhombus whiffiagonis	deep-temperate		temperate	60	4.34	7.7	11.4	6.3	100	700	26522	640523	hunting macrofauna (predator)	1	24.35	demersal	600	5.1	346784	norwegian	south	norwegian	south	HIGHLY COMMERCIAL	bestcpuehab	SSP5-8.5 (+4.5Â°C)	-7616.5	3.80078	Core biomass
350	Lepidorhombus whiffiagonis	deep-temperate		temperate	60	4.34	7.7	11.4	6.3	100	700	26522	640523	hunting macrofauna (predator)	1	24.35	demersal	600	5.1	346784	norwegian	south	norwegian	south	HIGHLY COMMERCIAL	bestcpuehab	SSP5-8.5 (+4.5Â°C)	-5871.1	2.94126	Core range
336	Hyperoplus immaculatus	temperate	boreal	boreal	42.7	4.38	10.8	12.3	9.2	0	50	NA	NA	hunting macrofauna (predator)	NA	NA	demersal	50	3.1	NA	north	south	north	south	NO	cpuehab	SSP2-4.5 (+2.6Â°C)	-741.145	0.421847	Biomass
352	Lepidorhombus whiffiagonis	deep-temperate		temperate	60	4.34	7.7	11.4	6.3	100	700	26522	640523	hunting macrofauna (predator)	1	24.35	demersal	600	5.1	346784	norwegian	south	norwegian	south	HIGHLY COMMERCIAL	PA	SSP5-8.5 (+4.5Â°C)	-4966.36	2.49714	Range
337	Hyperoplus immaculatus	temperate	boreal	boreal	42.7	4.38	10.8	12.3	9.2	0	50	NA	NA	hunting macrofauna (predator)	NA	NA	demersal	50	3.1	NA	north	south	north	south	NO	cpuehab	SSP5-8.5 (+4.5Â°C)	-2094.99	1.08564	Biomass
354	Lepidorhombus whiffiagonis	deep-temperate		temperate	60	4.34	7.7	11.4	6.3	100	700	26522	640523	hunting macrofauna (predator)	1	24.35	demersal	600	5.1	346784	norwegian	south	norwegian	south	HIGHLY COMMERCIAL	bestcpuehab	SSP2-4.5 (+2.6Â°C)	-1653.53	0.86927	Core range
355	Leptagonus decagonus	polar	arctic-boreal	arctic-boreal	21	3.22	0.7	6.7	-0.9	0	930	1088	1527.5	variable	NA	NA	demersal	930	7.6	1851.75	barents	north	barents	norwegian	NO	bestcpuehab	SSP2-4.5 (+2.6Â°C)	1913.52	-0.919385	Core biomass
356	Leptagonus decagonus	polar	arctic-boreal	arctic-boreal	21	3.22	0.7	6.7	-0.9	0	930	1088	1527.5	variable	NA	NA	demersal	930	7.6	1851.75	barents	north	barents	norwegian	NO	PA	SSP2-4.5 (+2.6Â°C)	1861.15	-0.878271	Range
357	Leptagonus decagonus	polar	arctic-boreal	arctic-boreal	21	3.22	0.7	6.7	-0.9	0	930	1088	1527.5	variable	NA	NA	demersal	930	7.6	1851.75	barents	north	barents	norwegian	NO	PA	SSP5-8.5 (+4.5Â°C)	2574.46	-1.23123	Range
358	Leptagonus decagonus	polar	arctic-boreal	arctic-boreal	21	3.22	0.7	6.7	-0.9	0	930	1088	1527.5	variable	NA	NA	demersal	930	7.6	1851.75	barents	north	barents	norwegian	NO	bestcpuehab	SSP1-2.6 (+1.6Â°C)	1852.69	-0.883828	Core biomass
359	Leptagonus decagonus	polar	arctic-boreal	arctic-boreal	21	3.22	0.7	6.7	-0.9	0	930	1088	1527.5	variable	NA	NA	demersal	930	7.6	1851.75	barents	north	barents	norwegian	NO	bestcpuehab	SSP1-2.6 (+1.6Â°C)	1773.73	-0.844058	Core range
360	Leptagonus decagonus	polar	arctic-boreal	arctic-boreal	21	3.22	0.7	6.7	-0.9	0	930	1088	1527.5	variable	NA	NA	demersal	930	7.6	1851.75	barents	north	barents	norwegian	NO	bestcpuehab	SSP2-4.5 (+2.6Â°C)	1984.52	-0.952971	Core range
361	Leptagonus decagonus	polar	arctic-boreal	arctic-boreal	21	3.22	0.7	6.7	-0.9	0	930	1088	1527.5	variable	NA	NA	demersal	930	7.6	1851.75	barents	north	barents	norwegian	NO	bestcpuehab	SSP5-8.5 (+4.5Â°C)	2091.51	-1.00628	Core biomass
362	Leptagonus decagonus	polar	arctic-boreal	arctic-boreal	21	3.22	0.7	6.7	-0.9	0	930	1088	1527.5	variable	NA	NA	demersal	930	7.6	1851.75	barents	north	barents	norwegian	NO	PA	SSP1-2.6 (+1.6Â°C)	867.949	-0.388284	Range
387	Limanda limanda	temperate	boreal	boreal	48.8	3	8.9	11.8	6.9	20	150	64687.5	413417	hunting macrofauna (predator)	2.27	18.77	demersal	130	4.9	271396	norwegian	south	barents	south	COMMERCIAL	cpuehab	SSP1-2.6 (+1.6Â°C)	92.2918	0.00377003	Biomass
388	Limanda limanda	temperate	boreal	boreal	48.8	3	8.9	11.8	6.9	20	150	64687.5	413417	hunting macrofauna (predator)	2.27	18.77	demersal	130	4.9	271396	norwegian	south	barents	south	COMMERCIAL	cpuehab	SSP2-4.5 (+2.6Â°C)	182.784	-0.0423035	Biomass
365	Leptagonus decagonus	polar	arctic-boreal	arctic-boreal	21	3.22	0.7	6.7	-0.9	0	930	1088	1527.5	variable	NA	NA	demersal	930	7.6	1851.75	barents	north	barents	norwegian	NO	bestcpuehab	SSP5-8.5 (+4.5Â°C)	2134.76	-1.02691	Core range
396	Limanda limanda	temperate	boreal	boreal	48.8	3	8.9	11.8	6.9	20	150	64687.5	413417	hunting macrofauna (predator)	2.27	18.77	demersal	130	4.9	271396	norwegian	south	barents	south	COMMERCIAL	cpuehab	SSP5-8.5 (+4.5Â°C)	399.521	-0.148146	Biomass
367	Leptoclinus maculatus	polar	arctic-boreal	arctic-boreal	20	3.28	2.3	7	0.2	2	607	931	2793	hunting macrofauna (predator)	NA	12.5	demersal	605	6.8	2327.5	barents	north	north	north	NO	bestcpuehab	SSP1-2.6 (+1.6Â°C)	1862.62	-0.895185	Core biomass
368	Leptoclinus maculatus	polar	arctic-boreal	arctic-boreal	20	3.28	2.3	7	0.2	2	607	931	2793	hunting macrofauna (predator)	NA	12.5	demersal	605	6.8	2327.5	barents	north	north	north	NO	bestcpuehab	SSP2-4.5 (+2.6Â°C)	1688.04	-0.812405	Core biomass
369	Leptoclinus maculatus	polar	arctic-boreal	arctic-boreal	20	3.28	2.3	7	0.2	2	607	931	2793	hunting macrofauna (predator)	NA	12.5	demersal	605	6.8	2327.5	barents	north	north	north	NO	bestcpuehab	SSP5-8.5 (+4.5Â°C)	1839.09	-0.885468	Core biomass
411	Lophius piscatorius	deep-water	boreal	boreal	244	4.45	7.7	14.2	3.8	20	1000	1e+06	NA	hunting macrofauna (predator)	10	55.5	demersal	980	10.4	1e+06	norwegian	south	barents	south	HIGHLY COMMERCIAL	cpuehab	SSP2-4.5 (+2.6Â°C)	-1805.32	0.947264	Biomass
414	Lophius piscatorius	deep-water	boreal	boreal	244	4.45	7.7	14.2	3.8	20	1000	1e+06	NA	hunting macrofauna (predator)	10	55.5	demersal	980	10.4	1e+06	norwegian	south	barents	south	HIGHLY COMMERCIAL	cpuehab	SSP1-2.6 (+1.6Â°C)	-777.638	0.438789	Biomass
416	Lophius piscatorius	deep-water	boreal	boreal	244	4.45	7.7	14.2	3.8	20	1000	1e+06	NA	hunting macrofauna (predator)	10	55.5	demersal	980	10.4	1e+06	norwegian	south	barents	south	HIGHLY COMMERCIAL	cpuehab	SSP5-8.5 (+4.5Â°C)	-3974.41	2.01572	Biomass
373	Leptoclinus maculatus	polar	arctic-boreal	arctic-boreal	20	3.28	2.3	7	0.2	2	607	931	2793	hunting macrofauna (predator)	NA	12.5	demersal	605	6.8	2327.5	barents	north	north	north	NO	PA	SSP2-4.5 (+2.6Â°C)	1075.66	-0.484935	Range
374	Leptoclinus maculatus	polar	arctic-boreal	arctic-boreal	20	3.28	2.3	7	0.2	2	607	931	2793	hunting macrofauna (predator)	NA	12.5	demersal	605	6.8	2327.5	barents	north	north	north	NO	PA	SSP5-8.5 (+4.5Â°C)	2349.78	-1.11215	Range
375	Leptoclinus maculatus	polar	arctic-boreal	arctic-boreal	20	3.28	2.3	7	0.2	2	607	931	2793	hunting macrofauna (predator)	NA	12.5	demersal	605	6.8	2327.5	barents	north	north	north	NO	bestcpuehab	SSP1-2.6 (+1.6Â°C)	1970.53	-0.946604	Core range
376	Leptoclinus maculatus	polar	arctic-boreal	arctic-boreal	20	3.28	2.3	7	0.2	2	607	931	2793	hunting macrofauna (predator)	NA	12.5	demersal	605	6.8	2327.5	barents	north	north	north	NO	bestcpuehab	SSP2-4.5 (+2.6Â°C)	1764.45	-0.848812	Core range
377	Leptoclinus maculatus	polar	arctic-boreal	arctic-boreal	20	3.28	2.3	7	0.2	2	607	931	2793	hunting macrofauna (predator)	NA	12.5	demersal	605	6.8	2327.5	barents	north	north	north	NO	bestcpuehab	SSP5-8.5 (+4.5Â°C)	1904.22	-0.916638	Core range
378	Leptoclinus maculatus	polar	arctic-boreal	arctic-boreal	20	3.28	2.3	7	0.2	2	607	931	2793	hunting macrofauna (predator)	NA	12.5	demersal	605	6.8	2327.5	barents	north	north	north	NO	PA	SSP1-2.6 (+1.6Â°C)	581.645	-0.240687	Range
379	Lesueurigobius friesii	subtropical		subtropical	13	3.36	10.4	18.4	7.2	10	130	NA	NA	NA	NA	4.5	demersal	120	11.2	NA						PA	SSP1-2.6 (+1.6Â°C)	1087.54	-0.496724	Range
380	Lesueurigobius friesii	subtropical		subtropical	13	3.36	10.4	18.4	7.2	10	130	NA	NA	NA	NA	4.5	demersal	120	11.2	NA						PA	SSP2-4.5 (+2.6Â°C)	2150.93	-1.01915	Range
381	Lesueurigobius friesii	subtropical		subtropical	13	3.36	10.4	18.4	7.2	10	130	NA	NA	NA	NA	4.5	demersal	120	11.2	NA						PA	SSP5-8.5 (+4.5Â°C)	2706.51	-1.2941	Range
382	Leucoraja naevus	subtropical	subtropical	subtropical	81	4.21	10.5	16.7	7.2	12	900	59.25	63	hunting macrofauna (predator)	NA	56.9	demersal	888	9.5	90.75	north	south	north	south	COMMERCIAL	PA	SSP1-2.6 (+1.6Â°C)	-85.9373	0.0964699	Range
383	Leucoraja naevus	subtropical	subtropical	subtropical	81	4.21	10.5	16.7	7.2	12	900	59.25	63	hunting macrofauna (predator)	NA	56.9	demersal	888	9.5	90.75	north	south	north	south	COMMERCIAL	PA	SSP2-4.5 (+2.6Â°C)	-385.885	0.247008	Range
384	Leucoraja naevus	subtropical	subtropical	subtropical	81	4.21	10.5	16.7	7.2	12	900	59.25	63	hunting macrofauna (predator)	NA	56.9	demersal	888	9.5	90.75	north	south	north	south	COMMERCIAL	PA	SSP5-8.5 (+4.5Â°C)	-1300.74	0.695121	Range
385	Limanda limanda	temperate	boreal	boreal	48.8	3	8.9	11.8	6.9	20	150	64687.5	413417	hunting macrofauna (predator)	2.27	18.77	demersal	130	4.9	271396	norwegian	south	barents	south	COMMERCIAL	bestcpuehab	SSP1-2.6 (+1.6Â°C)	64.2309	0.017657	Core range
386	Limanda limanda	temperate	boreal	boreal	48.8	3	8.9	11.8	6.9	20	150	64687.5	413417	hunting macrofauna (predator)	2.27	18.77	demersal	130	4.9	271396	norwegian	south	barents	south	COMMERCIAL	bestcpuehab	SSP2-4.5 (+2.6Â°C)	150.784	-0.0270798	Core range
424	Lumpenus lampretaeformis	temperate	boreal	boreal	50	3.59	3.1	8.5	0.4	30	373	NA	NA	hunting macrofauna (predator)	NA	20	demersal	343	8.1	NA	barents	north	barents	north	NO	cpuehab	SSP5-8.5 (+4.5Â°C)	2228.89	-1.06719	Biomass
427	Lumpenus lampretaeformis	temperate	boreal	boreal	50	3.59	3.1	8.5	0.4	30	373	NA	NA	hunting macrofauna (predator)	NA	20	demersal	343	8.1	NA	barents	north	barents	north	NO	cpuehab	SSP1-2.6 (+1.6Â°C)	1352.78	-0.633275	Biomass
389	Limanda limanda	temperate	boreal	boreal	48.8	3	8.9	11.8	6.9	20	150	64687.5	413417	hunting macrofauna (predator)	2.27	18.77	demersal	130	4.9	271396	norwegian	south	barents	south	COMMERCIAL	bestcpuehab	SSP5-8.5 (+4.5Â°C)	478.666	-0.186503	Core range
390	Limanda limanda	temperate	boreal	boreal	48.8	3	8.9	11.8	6.9	20	150	64687.5	413417	hunting macrofauna (predator)	2.27	18.77	demersal	130	4.9	271396	norwegian	south	barents	south	COMMERCIAL	bestcpuehab	SSP5-8.5 (+4.5Â°C)	580.227	-0.237495	Core biomass
391	Limanda limanda	temperate	boreal	boreal	48.8	3	8.9	11.8	6.9	20	150	64687.5	413417	hunting macrofauna (predator)	2.27	18.77	demersal	130	4.9	271396	norwegian	south	barents	south	COMMERCIAL	PA	SSP2-4.5 (+2.6Â°C)	-113.847	0.106517	Range
392	Limanda limanda	temperate	boreal	boreal	48.8	3	8.9	11.8	6.9	20	150	64687.5	413417	hunting macrofauna (predator)	2.27	18.77	demersal	130	4.9	271396	norwegian	south	barents	south	COMMERCIAL	bestcpuehab	SSP1-2.6 (+1.6Â°C)	95.838	0.00175283	Core biomass
393	Limanda limanda	temperate	boreal	boreal	48.8	3	8.9	11.8	6.9	20	150	64687.5	413417	hunting macrofauna (predator)	2.27	18.77	demersal	130	4.9	271396	norwegian	south	barents	south	COMMERCIAL	bestcpuehab	SSP2-4.5 (+2.6Â°C)	230.542	-0.0669188	Core biomass
394	Limanda limanda	temperate	boreal	boreal	48.8	3	8.9	11.8	6.9	20	150	64687.5	413417	hunting macrofauna (predator)	2.27	18.77	demersal	130	4.9	271396	norwegian	south	barents	south	COMMERCIAL	PA	SSP1-2.6 (+1.6Â°C)	-11.1754	0.0557291	Range
395	Limanda limanda	temperate	boreal	boreal	48.8	3	8.9	11.8	6.9	20	150	64687.5	413417	hunting macrofauna (predator)	2.27	18.77	demersal	130	4.9	271396	norwegian	south	barents	south	COMMERCIAL	PA	SSP5-8.5 (+4.5Â°C)	-298.962	0.197441	Range
428	Lumpenus lampretaeformis	temperate	boreal	boreal	50	3.59	3.1	8.5	0.4	30	373	NA	NA	hunting macrofauna (predator)	NA	20	demersal	343	8.1	NA	barents	north	barents	north	NO	cpuehab	SSP2-4.5 (+2.6Â°C)	1794.18	-0.853139	Biomass
397	Liparis bathyarcticus	temperate	arctic	arctic	14	3.44	1.1	1.9	-0.7	400	647	NA	NA	NA	NA	NA	demersal	247	2.6	NA	north	north	north	barents	NO	PA	SSP5-8.5 (+4.5Â°C)	2587.55	-1.2387	Range
398	Liparis bathyarcticus	temperate	arctic	arctic	14	3.44	1.1	1.9	-0.7	400	647	NA	NA	NA	NA	NA	demersal	247	2.6	NA	north	north	north	barents	NO	PA	SSP1-2.6 (+1.6Â°C)	1071.76	-0.489644	Range
399	Liparis bathyarcticus	temperate	arctic	arctic	14	3.44	1.1	1.9	-0.7	400	647	NA	NA	NA	NA	NA	demersal	247	2.6	NA	north	north	north	barents	NO	PA	SSP2-4.5 (+2.6Â°C)	2098.34	-0.995662	Range
400	Liparis fabricii	deep-water	arctic	arctic	21	3.33	0.7	4.6	-0.9	6	1880	NA	NA	hunting macrofauna (predator)	NA	NA	demersal	1874	5.5	NA	north	north	north	barents	NO	PA	SSP5-8.5 (+4.5Â°C)	2066.02	-0.993154	Range
401	Liparis fabricii	deep-water	arctic	arctic	21	3.33	0.7	4.6	-0.9	6	1880	NA	NA	hunting macrofauna (predator)	NA	NA	demersal	1874	5.5	NA	north	north	north	barents	NO	PA	SSP1-2.6 (+1.6Â°C)	2139.34	-1.02147	Range
402	Liparis fabricii	deep-water	arctic	arctic	21	3.33	0.7	4.6	-0.9	6	1880	NA	NA	hunting macrofauna (predator)	NA	NA	demersal	1874	5.5	NA	north	north	north	barents	NO	PA	SSP2-4.5 (+2.6Â°C)	2120.26	-1.01804	Range
403	Lophius budegassa	deep-water		deep-water	122	4.41	11.1	13.5	9	70	1013	87569	222653	hunting macrofauna (predator)	7	NA	demersal	943	4.5	198896						PA	SSP5-8.5 (+4.5Â°C)	-3179.71	1.61954	Range
404	Lophius budegassa	deep-water		deep-water	122	4.41	11.1	13.5	9	70	1013	87569	222653	hunting macrofauna (predator)	7	NA	demersal	943	4.5	198896						PA	SSP1-2.6 (+1.6Â°C)	-469.094	0.283098	Range
405	Lophius budegassa	deep-water		deep-water	122	4.41	11.1	13.5	9	70	1013	87569	222653	hunting macrofauna (predator)	7	NA	demersal	943	4.5	198896						PA	SSP2-4.5 (+2.6Â°C)	-1331.85	0.711358	Range
406	Lophius piscatorius	deep-water	boreal	boreal	244	4.45	7.7	14.2	3.8	20	1000	1e+06	NA	hunting macrofauna (predator)	10	55.5	demersal	980	10.4	1e+06	norwegian	south	barents	south	HIGHLY COMMERCIAL	PA	SSP1-2.6 (+1.6Â°C)	-650.935	0.3756	Range
407	Lophius piscatorius	deep-water	boreal	boreal	244	4.45	7.7	14.2	3.8	20	1000	1e+06	NA	hunting macrofauna (predator)	10	55.5	demersal	980	10.4	1e+06	norwegian	south	barents	south	HIGHLY COMMERCIAL	PA	SSP5-8.5 (+4.5Â°C)	-3637.8	1.84894	Range
408	Lophius piscatorius	deep-water	boreal	boreal	244	4.45	7.7	14.2	3.8	20	1000	1e+06	NA	hunting macrofauna (predator)	10	55.5	demersal	980	10.4	1e+06	norwegian	south	barents	south	HIGHLY COMMERCIAL	bestcpuehab	SSP5-8.5 (+4.5Â°C)	-7769.22	3.88366	Core biomass
409	Lophius piscatorius	deep-water	boreal	boreal	244	4.45	7.7	14.2	3.8	20	1000	1e+06	NA	hunting macrofauna (predator)	10	55.5	demersal	980	10.4	1e+06	norwegian	south	barents	south	HIGHLY COMMERCIAL	bestcpuehab	SSP2-4.5 (+2.6Â°C)	-2561.47	1.32224	Core range
410	Lophius piscatorius	deep-water	boreal	boreal	244	4.45	7.7	14.2	3.8	20	1000	1e+06	NA	hunting macrofauna (predator)	10	55.5	demersal	980	10.4	1e+06	norwegian	south	barents	south	HIGHLY COMMERCIAL	bestcpuehab	SSP5-8.5 (+4.5Â°C)	-6676.02	3.34669	Core range
445	Lycodes gracilis	polar	boreal	boreal	28	3.55	5.4	9.7	0.7	94	113	NA	NA	NA	NA	NA	demersal	19	9	NA	barents	north	barents	norwegian	NO	cpuehab	SSP5-8.5 (+4.5Â°C)	1630.69	-0.75222	Biomass
412	Lophius piscatorius	deep-water	boreal	boreal	244	4.45	7.7	14.2	3.8	20	1000	1e+06	NA	hunting macrofauna (predator)	10	55.5	demersal	980	10.4	1e+06	norwegian	south	barents	south	HIGHLY COMMERCIAL	bestcpuehab	SSP2-4.5 (+2.6Â°C)	-2759.31	1.41918	Core biomass
413	Lophius piscatorius	deep-water	boreal	boreal	244	4.45	7.7	14.2	3.8	20	1000	1e+06	NA	hunting macrofauna (predator)	10	55.5	demersal	980	10.4	1e+06	norwegian	south	barents	south	HIGHLY COMMERCIAL	PA	SSP2-4.5 (+2.6Â°C)	-1680.35	0.885097	Range
446	Lycodes gracilis	polar	boreal	boreal	28	3.55	5.4	9.7	0.7	94	113	NA	NA	NA	NA	NA	demersal	19	9	NA	barents	north	barents	norwegian	NO	cpuehab	SSP1-2.6 (+1.6Â°C)	21.9698	0.037909	Biomass
415	Lophius piscatorius	deep-water	boreal	boreal	244	4.45	7.7	14.2	3.8	20	1000	1e+06	NA	hunting macrofauna (predator)	10	55.5	demersal	980	10.4	1e+06	norwegian	south	barents	south	HIGHLY COMMERCIAL	bestcpuehab	SSP1-2.6 (+1.6Â°C)	-1350.53	0.720713	Core range
447	Lycodes gracilis	polar	boreal	boreal	28	3.55	5.4	9.7	0.7	94	113	NA	NA	NA	NA	NA	demersal	19	9	NA	barents	north	barents	norwegian	NO	cpuehab	SSP2-4.5 (+2.6Â°C)	537.301	-0.214931	Biomass
417	Lophius piscatorius	deep-water	boreal	boreal	244	4.45	7.7	14.2	3.8	20	1000	1e+06	NA	hunting macrofauna (predator)	10	55.5	demersal	980	10.4	1e+06	norwegian	south	barents	south	HIGHLY COMMERCIAL	bestcpuehab	SSP1-2.6 (+1.6Â°C)	-1348.24	0.718799	Core biomass
418	Lumpenus lampretaeformis	temperate	boreal	boreal	50	3.59	3.1	8.5	0.4	30	373	NA	NA	hunting macrofauna (predator)	NA	20	demersal	343	8.1	NA	barents	north	barents	north	NO	bestcpuehab	SSP2-4.5 (+2.6Â°C)	1738.29	-0.836336	Core biomass
419	Lumpenus lampretaeformis	temperate	boreal	boreal	50	3.59	3.1	8.5	0.4	30	373	NA	NA	hunting macrofauna (predator)	NA	20	demersal	343	8.1	NA	barents	north	barents	north	NO	bestcpuehab	SSP5-8.5 (+4.5Â°C)	1993.86	-0.959626	Core biomass
420	Lumpenus lampretaeformis	temperate	boreal	boreal	50	3.59	3.1	8.5	0.4	30	373	NA	NA	hunting macrofauna (predator)	NA	20	demersal	343	8.1	NA	barents	north	barents	north	NO	bestcpuehab	SSP1-2.6 (+1.6Â°C)	1951.79	-0.935229	Core range
421	Lumpenus lampretaeformis	temperate	boreal	boreal	50	3.59	3.1	8.5	0.4	30	373	NA	NA	hunting macrofauna (predator)	NA	20	demersal	343	8.1	NA	barents	north	barents	north	NO	PA	SSP5-8.5 (+4.5Â°C)	2098.84	-0.988442	Range
422	Lumpenus lampretaeformis	temperate	boreal	boreal	50	3.59	3.1	8.5	0.4	30	373	NA	NA	hunting macrofauna (predator)	NA	20	demersal	343	8.1	NA	barents	north	barents	north	NO	PA	SSP1-2.6 (+1.6Â°C)	526.28	-0.21377	Range
423	Lumpenus lampretaeformis	temperate	boreal	boreal	50	3.59	3.1	8.5	0.4	30	373	NA	NA	hunting macrofauna (predator)	NA	20	demersal	343	8.1	NA	barents	north	barents	north	NO	bestcpuehab	SSP1-2.6 (+1.6Â°C)	1882.18	-0.902574	Core biomass
502	Maurolicus muelleri	deep-water	boreal	boreal	8	3.01	7.1	13.3	3.2	271	1524	166	910	selective plankton feeding	NA	NA	pelagic	1253	10.1	621	barents	south	barents	north	NO	cpuehab	SSP1-2.6 (+1.6Â°C)	-412.726	0.254833	Biomass
425	Lumpenus lampretaeformis	temperate	boreal	boreal	50	3.59	3.1	8.5	0.4	30	373	NA	NA	hunting macrofauna (predator)	NA	20	demersal	343	8.1	NA	barents	north	barents	north	NO	bestcpuehab	SSP2-4.5 (+2.6Â°C)	1805.53	-0.868421	Core range
426	Lumpenus lampretaeformis	temperate	boreal	boreal	50	3.59	3.1	8.5	0.4	30	373	NA	NA	hunting macrofauna (predator)	NA	20	demersal	343	8.1	NA	barents	north	barents	north	NO	bestcpuehab	SSP5-8.5 (+4.5Â°C)	2046.67	-0.98489	Core range
503	Maurolicus muelleri	deep-water	boreal	boreal	8	3.01	7.1	13.3	3.2	271	1524	166	910	selective plankton feeding	NA	NA	pelagic	1253	10.1	621	barents	south	barents	north	NO	cpuehab	SSP2-4.5 (+2.6Â°C)	-1178.87	0.633119	Biomass
504	Maurolicus muelleri	deep-water	boreal	boreal	8	3.01	7.1	13.3	3.2	271	1524	166	910	selective plankton feeding	NA	NA	pelagic	1253	10.1	621	barents	south	barents	north	NO	cpuehab	SSP5-8.5 (+4.5Â°C)	-2125.21	1.10189	Biomass
429	Lumpenus lampretaeformis	temperate	boreal	boreal	50	3.59	3.1	8.5	0.4	30	373	NA	NA	hunting macrofauna (predator)	NA	20	demersal	343	8.1	NA	barents	north	barents	north	NO	PA	SSP2-4.5 (+2.6Â°C)	1005.12	-0.449916	Range
430	Lycodes esmarkii	deep-water	boreal	boreal	75	3.91	3.2	5.4	1.1	143	1090	NA	NA	hunting macrofauna (predator)	NA	NA	demersal	947	4.3	NA	barents	north	barents	norwegian	NO	PA	SSP5-8.5 (+4.5Â°C)	1788.96	-0.832547	Range
431	Lycodes esmarkii	deep-water	boreal	boreal	75	3.91	3.2	5.4	1.1	143	1090	NA	NA	hunting macrofauna (predator)	NA	NA	demersal	947	4.3	NA	barents	north	barents	norwegian	NO	PA	SSP2-4.5 (+2.6Â°C)	755.568	-0.32363	Range
432	Lycodes esmarkii	deep-water	boreal	boreal	75	3.91	3.2	5.4	1.1	143	1090	NA	NA	hunting macrofauna (predator)	NA	NA	demersal	947	4.3	NA	barents	north	barents	norwegian	NO	PA	SSP1-2.6 (+1.6Â°C)	184.09	-0.0420928	Range
433	Lycodes eudipleurostictus	polar	arctic	arctic	54.29	3.5	0.8	4	-0.9	25	1187	NA	NA	hunting macrofauna (predator)	NA	NA	demersal	1162	4.9	NA	north	norwegian	barents	norwegian	NO	PA	SSP2-4.5 (+2.6Â°C)	1981.86	-0.941273	Range
434	Lycodes eudipleurostictus	polar	arctic	arctic	54.29	3.5	0.8	4	-0.9	25	1187	NA	NA	hunting macrofauna (predator)	NA	NA	demersal	1162	4.9	NA	north	norwegian	barents	norwegian	NO	PA	SSP5-8.5 (+4.5Â°C)	2325.74	-1.11282	Range
435	Lycodes eudipleurostictus	polar	arctic	arctic	54.29	3.5	0.8	4	-0.9	25	1187	NA	NA	hunting macrofauna (predator)	NA	NA	demersal	1162	4.9	NA	north	norwegian	barents	norwegian	NO	PA	SSP1-2.6 (+1.6Â°C)	1303.01	-0.604664	Range
436	Lycodes gracilis	polar	boreal	boreal	28	3.55	5.4	9.7	0.7	94	113	NA	NA	NA	NA	NA	demersal	19	9	NA	barents	north	barents	norwegian	NO	PA	SSP5-8.5 (+4.5Â°C)	688.353	-0.286835	Range
437	Lycodes gracilis	polar	boreal	boreal	28	3.55	5.4	9.7	0.7	94	113	NA	NA	NA	NA	NA	demersal	19	9	NA	barents	north	barents	norwegian	NO	bestcpuehab	SSP2-4.5 (+2.6Â°C)	1511.5	-0.702207	Core range
438	Lycodes gracilis	polar	boreal	boreal	28	3.55	5.4	9.7	0.7	94	113	NA	NA	NA	NA	NA	demersal	19	9	NA	barents	north	barents	norwegian	NO	bestcpuehab	SSP5-8.5 (+4.5Â°C)	2581.66	-1.2298	Core range
439	Lycodes gracilis	polar	boreal	boreal	28	3.55	5.4	9.7	0.7	94	113	NA	NA	NA	NA	NA	demersal	19	9	NA	barents	north	barents	norwegian	NO	bestcpuehab	SSP1-2.6 (+1.6Â°C)	138.006	-0.0301284	Core biomass
440	Lycodes gracilis	polar	boreal	boreal	28	3.55	5.4	9.7	0.7	94	113	NA	NA	NA	NA	NA	demersal	19	9	NA	barents	north	barents	norwegian	NO	bestcpuehab	SSP2-4.5 (+2.6Â°C)	1487.2	-0.690567	Core biomass
441	Lycodes gracilis	polar	boreal	boreal	28	3.55	5.4	9.7	0.7	94	113	NA	NA	NA	NA	NA	demersal	19	9	NA	barents	north	barents	norwegian	NO	bestcpuehab	SSP5-8.5 (+4.5Â°C)	2575.64	-1.22704	Core biomass
442	Lycodes gracilis	polar	boreal	boreal	28	3.55	5.4	9.7	0.7	94	113	NA	NA	NA	NA	NA	demersal	19	9	NA	barents	north	barents	norwegian	NO	PA	SSP1-2.6 (+1.6Â°C)	-54.3794	0.0775114	Range
443	Lycodes gracilis	polar	boreal	boreal	28	3.55	5.4	9.7	0.7	94	113	NA	NA	NA	NA	NA	demersal	19	9	NA	barents	north	barents	norwegian	NO	PA	SSP2-4.5 (+2.6Â°C)	123.099	-0.00964909	Range
444	Lycodes gracilis	polar	boreal	boreal	28	3.55	5.4	9.7	0.7	94	113	NA	NA	NA	NA	NA	demersal	19	9	NA	barents	north	barents	norwegian	NO	bestcpuehab	SSP1-2.6 (+1.6Â°C)	160.328	-0.0405772	Core range
516	Melanogrammus aeglefinus	polar-temperate	boreal	boreal	112	4.03	8.4	12.1	1.4	10	450	101182	1.28299e+06	hunting macrofauna (predator)	2.95	36.48	demersal	440	10.7	742676	barents	south	barents	south	HIGHLY COMMERCIAL	cpuehab	SSP2-4.5 (+2.6Â°C)	-1156.27	0.626746	Biomass
517	Melanogrammus aeglefinus	polar-temperate	boreal	boreal	112	4.03	8.4	12.1	1.4	10	450	101182	1.28299e+06	hunting macrofauna (predator)	2.95	36.48	demersal	440	10.7	742676	barents	south	barents	south	HIGHLY COMMERCIAL	cpuehab	SSP5-8.5 (+4.5Â°C)	-2934.1	1.50024	Biomass
518	Melanogrammus aeglefinus	polar-temperate	boreal	boreal	112	4.03	8.4	12.1	1.4	10	450	101182	1.28299e+06	hunting macrofauna (predator)	2.95	36.48	demersal	440	10.7	742676	barents	south	barents	south	HIGHLY COMMERCIAL	cpuehab	SSP1-2.6 (+1.6Â°C)	-508.716	0.306833	Biomass
448	Lycodes pallidus	polar	arctic	arctic	26	3.14	0.8	4.9	-0.9	6	1750	NA	NA	hunting macrofauna (predator)	NA	NA	demersal	1744	5.8	NA	north	norwegian	north	norwegian	NO	PA	SSP2-4.5 (+2.6Â°C)	2144.75	-1.02355	Range
449	Lycodes pallidus	polar	arctic	arctic	26	3.14	0.8	4.9	-0.9	6	1750	NA	NA	hunting macrofauna (predator)	NA	NA	demersal	1744	5.8	NA	north	norwegian	north	norwegian	NO	PA	SSP1-2.6 (+1.6Â°C)	1423.44	-0.665644	Range
522	Merlangius merlangus	temperate	boreal	boreal	91.5	4.36	9.2	11.9	7	10	200	211172	358035	hunting macrofauna (predator)	1.6	26.15	pelagic	190	4.9	390189	norwegian	south	barents	south	HIGHLY COMMERCIAL	cpuehab	SSP1-2.6 (+1.6Â°C)	-222.031	0.160421	Biomass
451	Lycodes pallidus	polar	arctic	arctic	26	3.14	0.8	4.9	-0.9	6	1750	NA	NA	hunting macrofauna (predator)	NA	NA	demersal	1744	5.8	NA	north	norwegian	north	norwegian	NO	PA	SSP5-8.5 (+4.5Â°C)	2322.43	-1.11332	Range
452	Lycodes pallidus	polar	arctic	arctic	26	3.14	0.8	4.9	-0.9	6	1750	NA	NA	hunting macrofauna (predator)	NA	NA	demersal	1744	5.8	NA	north	norwegian	north	norwegian	NO	bestcpuehab	SSP2-4.5 (+2.6Â°C)	1972.33	-0.948302	Core range
453	Lycodes pallidus	polar	arctic	arctic	26	3.14	0.8	4.9	-0.9	6	1750	NA	NA	hunting macrofauna (predator)	NA	NA	demersal	1744	5.8	NA	north	norwegian	north	norwegian	NO	bestcpuehab	SSP5-8.5 (+4.5Â°C)	1995.11	-0.959932	Core range
454	Lycodes pallidus	polar	arctic	arctic	26	3.14	0.8	4.9	-0.9	6	1750	NA	NA	hunting macrofauna (predator)	NA	NA	demersal	1744	5.8	NA	north	norwegian	north	norwegian	NO	bestcpuehab	SSP1-2.6 (+1.6Â°C)	1962.15	-0.9423	Core biomass
455	Lycodes pallidus	polar	arctic	arctic	26	3.14	0.8	4.9	-0.9	6	1750	NA	NA	hunting macrofauna (predator)	NA	NA	demersal	1744	5.8	NA	north	norwegian	north	norwegian	NO	bestcpuehab	SSP2-4.5 (+2.6Â°C)	1752.6	-0.843496	Core biomass
456	Lycodes pallidus	polar	arctic	arctic	26	3.14	0.8	4.9	-0.9	6	1750	NA	NA	hunting macrofauna (predator)	NA	NA	demersal	1744	5.8	NA	north	norwegian	north	norwegian	NO	bestcpuehab	SSP5-8.5 (+4.5Â°C)	1815.56	-0.874097	Core biomass
457	Lycodes pallidus	polar	arctic	arctic	26	3.14	0.8	4.9	-0.9	6	1750	NA	NA	hunting macrofauna (predator)	NA	NA	demersal	1744	5.8	NA	north	norwegian	north	norwegian	NO	bestcpuehab	SSP1-2.6 (+1.6Â°C)	2104.79	-1.00772	Core range
530	Merlangius merlangus	temperate	boreal	boreal	91.5	4.36	9.2	11.9	7	10	200	211172	358035	hunting macrofauna (predator)	1.6	26.15	pelagic	190	4.9	390189	norwegian	south	barents	south	HIGHLY COMMERCIAL	cpuehab	SSP2-4.5 (+2.6Â°C)	-713.132	0.404409	Biomass
531	Merlangius merlangus	temperate	boreal	boreal	91.5	4.36	9.2	11.9	7	10	200	211172	358035	hunting macrofauna (predator)	1.6	26.15	pelagic	190	4.9	390189	norwegian	south	barents	south	HIGHLY COMMERCIAL	cpuehab	SSP5-8.5 (+4.5Â°C)	-1771.91	0.924796	Biomass
460	Lycodes reticulatus	deep-water	arctic	arctic	36	3.49	3.5	7.1	1.4	18	930	NA	NA	hunting macrofauna (predator)	NA	NA	demersal	912	5.7	NA	barents	north	north	barents	NO	PA	SSP5-8.5 (+4.5Â°C)	2456.01	-1.17698	Range
461	Lycodes reticulatus	deep-water	arctic	arctic	36	3.49	3.5	7.1	1.4	18	930	NA	NA	hunting macrofauna (predator)	NA	NA	demersal	912	5.7	NA	barents	north	north	barents	NO	PA	SSP2-4.5 (+2.6Â°C)	2160.82	-1.03056	Range
462	Lycodes reticulatus	deep-water	arctic	arctic	36	3.49	3.5	7.1	1.4	18	930	NA	NA	hunting macrofauna (predator)	NA	NA	demersal	912	5.7	NA	barents	north	north	barents	NO	PA	SSP1-2.6 (+1.6Â°C)	1381.34	-0.645064	Range
463	Lycodes rossi	polar	arctic	arctic	31	3.54	-0.5	2.6	-1.6	42	365	NA	NA	variable	NA	NA	demersal	323	4.2	NA	north	norwegian	north	barents	NO	PA	SSP5-8.5 (+4.5Â°C)	2544.87	-1.21694	Range
464	Lycodes rossi	polar	arctic	arctic	31	3.54	-0.5	2.6	-1.6	42	365	NA	NA	variable	NA	NA	demersal	323	4.2	NA	north	norwegian	north	barents	NO	PA	SSP2-4.5 (+2.6Â°C)	1818.56	-0.856725	Range
465	Lycodes rossi	polar	arctic	arctic	31	3.54	-0.5	2.6	-1.6	42	365	NA	NA	variable	NA	NA	demersal	323	4.2	NA	north	norwegian	north	barents	NO	PA	SSP1-2.6 (+1.6Â°C)	933.814	-0.419327	Range
466	Lycodes seminudus	deep-water	arctic	arctic	51.7	3.4	0.4	2.6	-0.7	50	1400	NA	NA	hunting macrofauna (predator)	NA	NA	demersal	1350	3.3	NA	north	barents	north	barents	NO	PA	SSP5-8.5 (+4.5Â°C)	2132.75	-1.02419	Range
467	Lycodes seminudus	deep-water	arctic	arctic	51.7	3.4	0.4	2.6	-0.7	50	1400	NA	NA	hunting macrofauna (predator)	NA	NA	demersal	1350	3.3	NA	north	barents	north	barents	NO	PA	SSP2-4.5 (+2.6Â°C)	2069.56	-0.991034	Range
468	Lycodes seminudus	deep-water	arctic	arctic	51.7	3.4	0.4	2.6	-0.7	50	1400	NA	NA	hunting macrofauna (predator)	NA	NA	demersal	1350	3.3	NA	north	barents	north	barents	NO	PA	SSP1-2.6 (+1.6Â°C)	1647.37	-0.779393	Range
469	Lycodes vahlii	deep-water		deep-water	52	3.4	3.2	5.6	1.4	39	1200	NA	NA	hunting macrofauna (predator)	NA	NA	demersal	1161	4.2	NA	norwegian	north	norwegian	north	NO	bestcpuehab	SSP2-4.5 (+2.6Â°C)	-1277.11	0.679524	Core biomass
470	Lycodes vahlii	deep-water		deep-water	52	3.4	3.2	5.6	1.4	39	1200	NA	NA	hunting macrofauna (predator)	NA	NA	demersal	1161	4.2	NA	norwegian	north	norwegian	north	NO	bestcpuehab	SSP1-2.6 (+1.6Â°C)	-599.744	0.348642	Core range
471	Lycodes vahlii	deep-water		deep-water	52	3.4	3.2	5.6	1.4	39	1200	NA	NA	hunting macrofauna (predator)	NA	NA	demersal	1161	4.2	NA	norwegian	north	norwegian	north	NO	bestcpuehab	SSP2-4.5 (+2.6Â°C)	-1540.29	0.812733	Core range
472	Lycodes vahlii	deep-water		deep-water	52	3.4	3.2	5.6	1.4	39	1200	NA	NA	hunting macrofauna (predator)	NA	NA	demersal	1161	4.2	NA	norwegian	north	norwegian	north	NO	PA	SSP1-2.6 (+1.6Â°C)	-244.272	0.172418	Range
473	Lycodes vahlii	deep-water		deep-water	52	3.4	3.2	5.6	1.4	39	1200	NA	NA	hunting macrofauna (predator)	NA	NA	demersal	1161	4.2	NA	norwegian	north	norwegian	north	NO	PA	SSP2-4.5 (+2.6Â°C)	-368.818	0.234708	Range
474	Lycodes vahlii	deep-water		deep-water	52	3.4	3.2	5.6	1.4	39	1200	NA	NA	hunting macrofauna (predator)	NA	NA	demersal	1161	4.2	NA	norwegian	north	norwegian	north	NO	bestcpuehab	SSP1-2.6 (+1.6Â°C)	-307.581	0.201892	Core biomass
535	Merluccius merluccius	temperate	boreal	boreal	140	4.47	10.2	15.4	6.9	30	1075	553354	2.2779e+06	hunting macrofauna (predator)	4.29	36.97	demersal	1045	8.5	1.69231e+06	barents	south	barents	south	HIGHLY COMMERCIAL	cpuehab	SSP2-4.5 (+2.6Â°C)	-915.269	0.505966	Biomass
538	Merluccius merluccius	temperate	boreal	boreal	140	4.47	10.2	15.4	6.9	30	1075	553354	2.2779e+06	hunting macrofauna (predator)	4.29	36.97	demersal	1045	8.5	1.69231e+06	barents	south	barents	south	HIGHLY COMMERCIAL	cpuehab	SSP1-2.6 (+1.6Â°C)	-435.852	0.268446	Biomass
477	Lycodes vahlii	deep-water		deep-water	52	3.4	3.2	5.6	1.4	39	1200	NA	NA	hunting macrofauna (predator)	NA	NA	demersal	1161	4.2	NA	norwegian	north	norwegian	north	NO	bestcpuehab	SSP5-8.5 (+4.5Â°C)	-2108.06	1.09339	Core biomass
478	Lycodes vahlii	deep-water		deep-water	52	3.4	3.2	5.6	1.4	39	1200	NA	NA	hunting macrofauna (predator)	NA	NA	demersal	1161	4.2	NA	norwegian	north	norwegian	north	NO	bestcpuehab	SSP5-8.5 (+4.5Â°C)	-2304.87	1.19295	Core range
540	Merluccius merluccius	temperate	boreal	boreal	140	4.47	10.2	15.4	6.9	30	1075	553354	2.2779e+06	hunting macrofauna (predator)	4.29	36.97	demersal	1045	8.5	1.69231e+06	barents	south	barents	south	HIGHLY COMMERCIAL	cpuehab	SSP5-8.5 (+4.5Â°C)	-1782.14	0.933268	Biomass
480	Lycodes vahlii	deep-water		deep-water	52	3.4	3.2	5.6	1.4	39	1200	NA	NA	hunting macrofauna (predator)	NA	NA	demersal	1161	4.2	NA	norwegian	north	norwegian	north	NO	PA	SSP5-8.5 (+4.5Â°C)	-496.616	0.298475	Range
481	Macrourus berglax	temperate	boreal	boreal	110	3.81	3.2	7	0.8	100	1000	15977	65688.3	hunting macrofauna (predator)	14.8	54.13	pelagic	900	6.2	48821.2	barents	north	barents	norwegian	COMMERCIAL	PA	SSP2-4.5 (+2.6Â°C)	1085.73	-0.489801	Range
482	Macrourus berglax	temperate	boreal	boreal	110	3.81	3.2	7	0.8	100	1000	15977	65688.3	hunting macrofauna (predator)	14.8	54.13	pelagic	900	6.2	48821.2	barents	north	barents	norwegian	COMMERCIAL	PA	SSP5-8.5 (+4.5Â°C)	1770.03	-0.828273	Range
483	Macrourus berglax	temperate	boreal	boreal	110	3.81	3.2	7	0.8	100	1000	15977	65688.3	hunting macrofauna (predator)	14.8	54.13	pelagic	900	6.2	48821.2	barents	north	barents	norwegian	COMMERCIAL	PA	SSP1-2.6 (+1.6Â°C)	587.147	-0.245019	Range
484	Mallotus villosus	polar	arctic-boreal	arctic-boreal	25.2	3.15	2.7	7.1	0.3	0	725	6574.88	25250.5	selective plankton feeding	2	13.75	pelagic	725	6.8	19200.1	barents	north	north	norwegian	HIGHLY COMMERCIAL	bestcpuehab	SSP1-2.6 (+1.6Â°C)	1850.91	-0.883107	Core range
485	Mallotus villosus	polar	arctic-boreal	arctic-boreal	25.2	3.15	2.7	7.1	0.3	0	725	6574.88	25250.5	selective plankton feeding	2	13.75	pelagic	725	6.8	19200.1	barents	north	north	norwegian	HIGHLY COMMERCIAL	bestcpuehab	SSP2-4.5 (+2.6Â°C)	1935.28	-0.929711	Core range
486	Mallotus villosus	polar	arctic-boreal	arctic-boreal	25.2	3.15	2.7	7.1	0.3	0	725	6574.88	25250.5	selective plankton feeding	2	13.75	pelagic	725	6.8	19200.1	barents	north	north	norwegian	HIGHLY COMMERCIAL	PA	SSP1-2.6 (+1.6Â°C)	612.853	-0.257053	Range
487	Mallotus villosus	polar	arctic-boreal	arctic-boreal	25.2	3.15	2.7	7.1	0.3	0	725	6574.88	25250.5	selective plankton feeding	2	13.75	pelagic	725	6.8	19200.1	barents	north	north	norwegian	HIGHLY COMMERCIAL	bestcpuehab	SSP1-2.6 (+1.6Â°C)	1804.83	-0.861664	Core biomass
488	Mallotus villosus	polar	arctic-boreal	arctic-boreal	25.2	3.15	2.7	7.1	0.3	0	725	6574.88	25250.5	selective plankton feeding	2	13.75	pelagic	725	6.8	19200.1	barents	north	north	norwegian	HIGHLY COMMERCIAL	bestcpuehab	SSP2-4.5 (+2.6Â°C)	1878.33	-0.902498	Core biomass
489	Mallotus villosus	polar	arctic-boreal	arctic-boreal	25.2	3.15	2.7	7.1	0.3	0	725	6574.88	25250.5	selective plankton feeding	2	13.75	pelagic	725	6.8	19200.1	barents	north	north	norwegian	HIGHLY COMMERCIAL	bestcpuehab	SSP5-8.5 (+4.5Â°C)	2216.07	-1.06587	Core biomass
490	Mallotus villosus	polar	arctic-boreal	arctic-boreal	25.2	3.15	2.7	7.1	0.3	0	725	6574.88	25250.5	selective plankton feeding	2	13.75	pelagic	725	6.8	19200.1	barents	north	north	norwegian	HIGHLY COMMERCIAL	PA	SSP2-4.5 (+2.6Â°C)	1324.1	-0.607699	Range
491	Mallotus villosus	polar	arctic-boreal	arctic-boreal	25.2	3.15	2.7	7.1	0.3	0	725	6574.88	25250.5	selective plankton feeding	2	13.75	pelagic	725	6.8	19200.1	barents	north	north	norwegian	HIGHLY COMMERCIAL	PA	SSP5-8.5 (+4.5Â°C)	2569.43	-1.22192	Range
553	Micromesistius poutassou	temperate	boreal	boreal	55.5	4.13	7	13.9	3.1	150	3000	35000	118600	hunting macrofauna (predator)	3.33	20.72	pelagic	2850	10.8	94300	barents	south	barents	south	HIGHLY COMMERCIAL	cpuehab	SSP1-2.6 (+1.6Â°C)	-656.807	0.377337	Biomass
493	Mallotus villosus	polar	arctic-boreal	arctic-boreal	25.2	3.15	2.7	7.1	0.3	0	725	6574.88	25250.5	selective plankton feeding	2	13.75	pelagic	725	6.8	19200.1	barents	north	north	norwegian	HIGHLY COMMERCIAL	bestcpuehab	SSP5-8.5 (+4.5Â°C)	2208.17	-1.06205	Core range
554	Micromesistius poutassou	temperate	boreal	boreal	55.5	4.13	7	13.9	3.1	150	3000	35000	118600	hunting macrofauna (predator)	3.33	20.72	pelagic	2850	10.8	94300	barents	south	barents	south	HIGHLY COMMERCIAL	cpuehab	SSP2-4.5 (+2.6Â°C)	-1410.72	0.749894	Biomass
555	Micromesistius poutassou	temperate	boreal	boreal	55.5	4.13	7	13.9	3.1	150	3000	35000	118600	hunting macrofauna (predator)	3.33	20.72	pelagic	2850	10.8	94300	barents	south	barents	south	HIGHLY COMMERCIAL	cpuehab	SSP5-8.5 (+4.5Â°C)	-2496.59	1.28717	Biomass
496	Maurolicus muelleri	deep-water	boreal	boreal	8	3.01	7.1	13.3	3.2	271	1524	166	910	selective plankton feeding	NA	NA	pelagic	1253	10.1	621	barents	south	barents	north	NO	bestcpuehab	SSP1-2.6 (+1.6Â°C)	-499.699	0.29601	Core biomass
497	Maurolicus muelleri	deep-water	boreal	boreal	8	3.01	7.1	13.3	3.2	271	1524	166	910	selective plankton feeding	NA	NA	pelagic	1253	10.1	621	barents	south	barents	north	NO	PA	SSP2-4.5 (+2.6Â°C)	-51.2971	0.0755648	Range
498	Maurolicus muelleri	deep-water	boreal	boreal	8	3.01	7.1	13.3	3.2	271	1524	166	910	selective plankton feeding	NA	NA	pelagic	1253	10.1	621	barents	south	barents	north	NO	PA	SSP1-2.6 (+1.6Â°C)	4.00731	0.0479039	Range
499	Maurolicus muelleri	deep-water	boreal	boreal	8	3.01	7.1	13.3	3.2	271	1524	166	910	selective plankton feeding	NA	NA	pelagic	1253	10.1	621	barents	south	barents	north	NO	bestcpuehab	SSP5-8.5 (+4.5Â°C)	-3572.61	1.8152	Core range
500	Maurolicus muelleri	deep-water	boreal	boreal	8	3.01	7.1	13.3	3.2	271	1524	166	910	selective plankton feeding	NA	NA	pelagic	1253	10.1	621	barents	south	barents	north	NO	PA	SSP5-8.5 (+4.5Â°C)	-130.885	0.114627	Range
501	Maurolicus muelleri	deep-water	boreal	boreal	8	3.01	7.1	13.3	3.2	271	1524	166	910	selective plankton feeding	NA	NA	pelagic	1253	10.1	621	barents	south	barents	north	NO	bestcpuehab	SSP2-4.5 (+2.6Â°C)	-1624.54	0.851952	Core range
560	Microstomus kitt	temperate	boreal	boreal	65	3.21	9.9	12.5	7.1	10	200	84954	355148	sucking food-containing material	3	29.33	demersal	190	5.4	262528	barents	south	barents	south	COMMERCIAL	cpuehab	SSP1-2.6 (+1.6Â°C)	-133.405	0.117931	Biomass
568	Microstomus kitt	temperate	boreal	boreal	65	3.21	9.9	12.5	7.1	10	200	84954	355148	sucking food-containing material	3	29.33	demersal	190	5.4	262528	barents	south	barents	south	COMMERCIAL	cpuehab	SSP2-4.5 (+2.6Â°C)	-354.674	0.226474	Biomass
569	Microstomus kitt	temperate	boreal	boreal	65	3.21	9.9	12.5	7.1	10	200	84954	355148	sucking food-containing material	3	29.33	demersal	190	5.4	262528	barents	south	barents	south	COMMERCIAL	cpuehab	SSP5-8.5 (+4.5Â°C)	-794.121	0.442252	Biomass
505	Maurolicus muelleri	deep-water	boreal	boreal	8	3.01	7.1	13.3	3.2	271	1524	166	910	selective plankton feeding	NA	NA	pelagic	1253	10.1	621	barents	south	barents	north	NO	bestcpuehab	SSP2-4.5 (+2.6Â°C)	-1510.46	0.794362	Core biomass
506	Maurolicus muelleri	deep-water	boreal	boreal	8	3.01	7.1	13.3	3.2	271	1524	166	910	selective plankton feeding	NA	NA	pelagic	1253	10.1	621	barents	south	barents	north	NO	bestcpuehab	SSP5-8.5 (+4.5Â°C)	-3145.38	1.6038	Core biomass
507	Maurolicus muelleri	deep-water	boreal	boreal	8	3.01	7.1	13.3	3.2	271	1524	166	910	selective plankton feeding	NA	NA	pelagic	1253	10.1	621	barents	south	barents	north	NO	bestcpuehab	SSP1-2.6 (+1.6Â°C)	-589.553	0.343124	Core range
508	Melanogrammus aeglefinus	polar-temperate	boreal	boreal	112	4.03	8.4	12.1	1.4	10	450	101182	1.28299e+06	hunting macrofauna (predator)	2.95	36.48	demersal	440	10.7	742676	barents	south	barents	south	HIGHLY COMMERCIAL	bestcpuehab	SSP1-2.6 (+1.6Â°C)	-1082.25	0.593052	Core biomass
509	Melanogrammus aeglefinus	polar-temperate	boreal	boreal	112	4.03	8.4	12.1	1.4	10	450	101182	1.28299e+06	hunting macrofauna (predator)	2.95	36.48	demersal	440	10.7	742676	barents	south	barents	south	HIGHLY COMMERCIAL	bestcpuehab	SSP2-4.5 (+2.6Â°C)	-2032.23	1.06557	Core biomass
510	Melanogrammus aeglefinus	polar-temperate	boreal	boreal	112	4.03	8.4	12.1	1.4	10	450	101182	1.28299e+06	hunting macrofauna (predator)	2.95	36.48	demersal	440	10.7	742676	barents	south	barents	south	HIGHLY COMMERCIAL	bestcpuehab	SSP5-8.5 (+4.5Â°C)	-7622.49	3.80812	Core biomass
511	Melanogrammus aeglefinus	polar-temperate	boreal	boreal	112	4.03	8.4	12.1	1.4	10	450	101182	1.28299e+06	hunting macrofauna (predator)	2.95	36.48	demersal	440	10.7	742676	barents	south	barents	south	HIGHLY COMMERCIAL	PA	SSP1-2.6 (+1.6Â°C)	34.2454	0.0331719	Range
512	Melanogrammus aeglefinus	polar-temperate	boreal	boreal	112	4.03	8.4	12.1	1.4	10	450	101182	1.28299e+06	hunting macrofauna (predator)	2.95	36.48	demersal	440	10.7	742676	barents	south	barents	south	HIGHLY COMMERCIAL	PA	SSP2-4.5 (+2.6Â°C)	-9.84215	0.0548791	Range
513	Melanogrammus aeglefinus	polar-temperate	boreal	boreal	112	4.03	8.4	12.1	1.4	10	450	101182	1.28299e+06	hunting macrofauna (predator)	2.95	36.48	demersal	440	10.7	742676	barents	south	barents	south	HIGHLY COMMERCIAL	bestcpuehab	SSP1-2.6 (+1.6Â°C)	-1182.84	0.642105	Core range
514	Melanogrammus aeglefinus	polar-temperate	boreal	boreal	112	4.03	8.4	12.1	1.4	10	450	101182	1.28299e+06	hunting macrofauna (predator)	2.95	36.48	demersal	440	10.7	742676	barents	south	barents	south	HIGHLY COMMERCIAL	bestcpuehab	SSP2-4.5 (+2.6Â°C)	-2075.17	1.08752	Core range
515	Melanogrammus aeglefinus	polar-temperate	boreal	boreal	112	4.03	8.4	12.1	1.4	10	450	101182	1.28299e+06	hunting macrofauna (predator)	2.95	36.48	demersal	440	10.7	742676	barents	south	barents	south	HIGHLY COMMERCIAL	bestcpuehab	SSP5-8.5 (+4.5Â°C)	-7072.24	3.53871	Core range
574	Molva molva	polar-temperate	boreal	boreal	200	4.4	7.7	11.3	4.6	100	1000	4e+07	6e+07	hunting macrofauna (predator)	5	84.75	demersal	900	6.7	7e+07	barents	south	barents	south	HIGHLY COMMERCIAL	cpuehab	SSP1-2.6 (+1.6Â°C)	-757.015	0.427635	Biomass
575	Molva molva	polar-temperate	boreal	boreal	200	4.4	7.7	11.3	4.6	100	1000	4e+07	6e+07	hunting macrofauna (predator)	5	84.75	demersal	900	6.7	7e+07	barents	south	barents	south	HIGHLY COMMERCIAL	cpuehab	SSP2-4.5 (+2.6Â°C)	-1987.25	1.03645	Biomass
576	Molva molva	polar-temperate	boreal	boreal	200	4.4	7.7	11.3	4.6	100	1000	4e+07	6e+07	hunting macrofauna (predator)	5	84.75	demersal	900	6.7	7e+07	barents	south	barents	south	HIGHLY COMMERCIAL	cpuehab	SSP5-8.5 (+4.5Â°C)	-5386.34	2.70768	Biomass
519	Melanogrammus aeglefinus	polar-temperate	boreal	boreal	112	4.03	8.4	12.1	1.4	10	450	101182	1.28299e+06	hunting macrofauna (predator)	2.95	36.48	demersal	440	10.7	742676	barents	south	barents	south	HIGHLY COMMERCIAL	PA	SSP5-8.5 (+4.5Â°C)	-35.3187	0.0674595	Range
520	Merlangius merlangus	temperate	boreal	boreal	91.5	4.36	9.2	11.9	7	10	200	211172	358035	hunting macrofauna (predator)	1.6	26.15	pelagic	190	4.9	390189	norwegian	south	barents	south	HIGHLY COMMERCIAL	bestcpuehab	SSP5-8.5 (+4.5Â°C)	-3246.13	1.65526	Core range
521	Merlangius merlangus	temperate	boreal	boreal	91.5	4.36	9.2	11.9	7	10	200	211172	358035	hunting macrofauna (predator)	1.6	26.15	pelagic	190	4.9	390189	norwegian	south	barents	south	HIGHLY COMMERCIAL	bestcpuehab	SSP2-4.5 (+2.6Â°C)	-1609.17	0.851104	Core range
590	Myxine glutinosa	boreal	boreal	boreal	95	3.44	5.3	10.2	1	20	1200	20	30	hunting macrofauna (predator)	NA	NA	pelagic	1180	9.2	35	barents	south	barents	south	NO	cpuehab	SSP1-2.6 (+1.6Â°C)	-303.53	0.204001	Biomass
523	Merlangius merlangus	temperate	boreal	boreal	91.5	4.36	9.2	11.9	7	10	200	211172	358035	hunting macrofauna (predator)	1.6	26.15	pelagic	190	4.9	390189	norwegian	south	barents	south	HIGHLY COMMERCIAL	bestcpuehab	SSP1-2.6 (+1.6Â°C)	-728.319	0.409595	Core biomass
524	Merlangius merlangus	temperate	boreal	boreal	91.5	4.36	9.2	11.9	7	10	200	211172	358035	hunting macrofauna (predator)	1.6	26.15	pelagic	190	4.9	390189	norwegian	south	barents	south	HIGHLY COMMERCIAL	bestcpuehab	SSP1-2.6 (+1.6Â°C)	-570.861	0.332937	Core range
525	Merlangius merlangus	temperate	boreal	boreal	91.5	4.36	9.2	11.9	7	10	200	211172	358035	hunting macrofauna (predator)	1.6	26.15	pelagic	190	4.9	390189	norwegian	south	barents	south	HIGHLY COMMERCIAL	bestcpuehab	SSP5-8.5 (+4.5Â°C)	-4488.52	2.26665	Core biomass
526	Merlangius merlangus	temperate	boreal	boreal	91.5	4.36	9.2	11.9	7	10	200	211172	358035	hunting macrofauna (predator)	1.6	26.15	pelagic	190	4.9	390189	norwegian	south	barents	south	HIGHLY COMMERCIAL	PA	SSP2-4.5 (+2.6Â°C)	-271.806	0.184376	Range
527	Merlangius merlangus	temperate	boreal	boreal	91.5	4.36	9.2	11.9	7	10	200	211172	358035	hunting macrofauna (predator)	1.6	26.15	pelagic	190	4.9	390189	norwegian	south	barents	south	HIGHLY COMMERCIAL	PA	SSP5-8.5 (+4.5Â°C)	-971.491	0.5284	Range
528	Merlangius merlangus	temperate	boreal	boreal	91.5	4.36	9.2	11.9	7	10	200	211172	358035	hunting macrofauna (predator)	1.6	26.15	pelagic	190	4.9	390189	norwegian	south	barents	south	HIGHLY COMMERCIAL	bestcpuehab	SSP2-4.5 (+2.6Â°C)	-2001.2	1.04445	Core biomass
529	Merlangius merlangus	temperate	boreal	boreal	91.5	4.36	9.2	11.9	7	10	200	211172	358035	hunting macrofauna (predator)	1.6	26.15	pelagic	190	4.9	390189	norwegian	south	barents	south	HIGHLY COMMERCIAL	PA	SSP1-2.6 (+1.6Â°C)	-27.0001	0.0636338	Range
598	Myxine glutinosa	boreal	boreal	boreal	95	3.44	5.3	10.2	1	20	1200	20	30	hunting macrofauna (predator)	NA	NA	pelagic	1180	9.2	35	barents	south	barents	south	NO	cpuehab	SSP5-8.5 (+4.5Â°C)	-2825.02	1.44577	Biomass
600	Myxine glutinosa	boreal	boreal	boreal	95	3.44	5.3	10.2	1	20	1200	20	30	hunting macrofauna (predator)	NA	NA	pelagic	1180	9.2	35	barents	south	barents	south	NO	cpuehab	SSP2-4.5 (+2.6Â°C)	-1208.17	0.650813	Biomass
532	Merluccius merluccius	temperate	boreal	boreal	140	4.47	10.2	15.4	6.9	30	1075	553354	2.2779e+06	hunting macrofauna (predator)	4.29	36.97	demersal	1045	8.5	1.69231e+06	barents	south	barents	south	HIGHLY COMMERCIAL	bestcpuehab	SSP1-2.6 (+1.6Â°C)	-1090.11	0.594508	Core biomass
533	Merluccius merluccius	temperate	boreal	boreal	140	4.47	10.2	15.4	6.9	30	1075	553354	2.2779e+06	hunting macrofauna (predator)	4.29	36.97	demersal	1045	8.5	1.69231e+06	barents	south	barents	south	HIGHLY COMMERCIAL	bestcpuehab	SSP2-4.5 (+2.6Â°C)	-2748.26	1.41445	Core biomass
534	Merluccius merluccius	temperate	boreal	boreal	140	4.47	10.2	15.4	6.9	30	1075	553354	2.2779e+06	hunting macrofauna (predator)	4.29	36.97	demersal	1045	8.5	1.69231e+06	barents	south	barents	south	HIGHLY COMMERCIAL	bestcpuehab	SSP5-8.5 (+4.5Â°C)	-5022.42	2.53846	Core range
608	Phycis blennoides	temperate	boreal	boreal	110	3.66	9.1	14.6	5.4	10	1200	NA	NA	hunting macrofauna (predator)	3	NA	pelagic	1190	9.2	NA	norwegian	south	norwegian	south	COMMERCIAL	cpuehab	SSP1-2.6 (+1.6Â°C)	-535.34	0.315268	Biomass
536	Merluccius merluccius	temperate	boreal	boreal	140	4.47	10.2	15.4	6.9	30	1075	553354	2.2779e+06	hunting macrofauna (predator)	4.29	36.97	demersal	1045	8.5	1.69231e+06	barents	south	barents	south	HIGHLY COMMERCIAL	bestcpuehab	SSP1-2.6 (+1.6Â°C)	-1075.25	0.587776	Core range
537	Merluccius merluccius	temperate	boreal	boreal	140	4.47	10.2	15.4	6.9	30	1075	553354	2.2779e+06	hunting macrofauna (predator)	4.29	36.97	demersal	1045	8.5	1.69231e+06	barents	south	barents	south	HIGHLY COMMERCIAL	bestcpuehab	SSP2-4.5 (+2.6Â°C)	-2699.01	1.39075	Core range
614	Phycis blennoides	temperate	boreal	boreal	110	3.66	9.1	14.6	5.4	10	1200	NA	NA	hunting macrofauna (predator)	3	NA	pelagic	1190	9.2	NA	norwegian	south	norwegian	south	COMMERCIAL	cpuehab	SSP2-4.5 (+2.6Â°C)	-2414.51	1.24372	Biomass
539	Merluccius merluccius	temperate	boreal	boreal	140	4.47	10.2	15.4	6.9	30	1075	553354	2.2779e+06	hunting macrofauna (predator)	4.29	36.97	demersal	1045	8.5	1.69231e+06	barents	south	barents	south	HIGHLY COMMERCIAL	PA	SSP5-8.5 (+4.5Â°C)	-587.973	0.343005	Range
615	Phycis blennoides	temperate	boreal	boreal	110	3.66	9.1	14.6	5.4	10	1200	NA	NA	hunting macrofauna (predator)	3	NA	pelagic	1190	9.2	NA	norwegian	south	norwegian	south	COMMERCIAL	cpuehab	SSP5-8.5 (+4.5Â°C)	-6650.02	3.32729	Biomass
541	Merluccius merluccius	temperate	boreal	boreal	140	4.47	10.2	15.4	6.9	30	1075	553354	2.2779e+06	hunting macrofauna (predator)	4.29	36.97	demersal	1045	8.5	1.69231e+06	barents	south	barents	south	HIGHLY COMMERCIAL	bestcpuehab	SSP5-8.5 (+4.5Â°C)	-5687.57	2.86434	Core biomass
542	Merluccius merluccius	temperate	boreal	boreal	140	4.47	10.2	15.4	6.9	30	1075	553354	2.2779e+06	hunting macrofauna (predator)	4.29	36.97	demersal	1045	8.5	1.69231e+06	barents	south	barents	south	HIGHLY COMMERCIAL	PA	SSP2-4.5 (+2.6Â°C)	-391.544	0.246341	Range
543	Merluccius merluccius	temperate	boreal	boreal	140	4.47	10.2	15.4	6.9	30	1075	553354	2.2779e+06	hunting macrofauna (predator)	4.29	36.97	demersal	1045	8.5	1.69231e+06	barents	south	barents	south	HIGHLY COMMERCIAL	PA	SSP1-2.6 (+1.6Â°C)	-230.949	0.166157	Range
544	Microchirus variegatus	subtropical	subtropical	subtropical	42.7	3.28	10.3	16	7	20	400	NA	NA	hunting macrofauna (predator)	3	NA	demersal	380	9	NA	north	south	north	south	COMMERCIAL	PA	SSP2-4.5 (+2.6Â°C)	-1414.63	0.761591	Range
545	Microchirus variegatus	subtropical	subtropical	subtropical	42.7	3.28	10.3	16	7	20	400	NA	NA	hunting macrofauna (predator)	3	NA	demersal	380	9	NA	north	south	north	south	COMMERCIAL	PA	SSP1-2.6 (+1.6Â°C)	-512.726	0.30717	Range
546	Microchirus variegatus	subtropical	subtropical	subtropical	42.7	3.28	10.3	16	7	20	400	NA	NA	hunting macrofauna (predator)	3	NA	demersal	380	9	NA	north	south	north	south	COMMERCIAL	PA	SSP5-8.5 (+4.5Â°C)	-2997.73	1.53474	Range
547	Micromesistius poutassou	temperate	boreal	boreal	55.5	4.13	7	13.9	3.1	150	3000	35000	118600	hunting macrofauna (predator)	3.33	20.72	pelagic	2850	10.8	94300	barents	south	barents	south	HIGHLY COMMERCIAL	bestcpuehab	SSP1-2.6 (+1.6Â°C)	-935.364	0.514611	Core biomass
548	Micromesistius poutassou	temperate	boreal	boreal	55.5	4.13	7	13.9	3.1	150	3000	35000	118600	hunting macrofauna (predator)	3.33	20.72	pelagic	2850	10.8	94300	barents	south	barents	south	HIGHLY COMMERCIAL	bestcpuehab	SSP2-4.5 (+2.6Â°C)	-1846.05	0.964789	Core biomass
549	Micromesistius poutassou	temperate	boreal	boreal	55.5	4.13	7	13.9	3.1	150	3000	35000	118600	hunting macrofauna (predator)	3.33	20.72	pelagic	2850	10.8	94300	barents	south	barents	south	HIGHLY COMMERCIAL	bestcpuehab	SSP5-8.5 (+4.5Â°C)	-3294.72	1.68133	Core biomass
550	Micromesistius poutassou	temperate	boreal	boreal	55.5	4.13	7	13.9	3.1	150	3000	35000	118600	hunting macrofauna (predator)	3.33	20.72	pelagic	2850	10.8	94300	barents	south	barents	south	HIGHLY COMMERCIAL	bestcpuehab	SSP5-8.5 (+4.5Â°C)	-3187.85	1.63039	Core range
551	Micromesistius poutassou	temperate	boreal	boreal	55.5	4.13	7	13.9	3.1	150	3000	35000	118600	hunting macrofauna (predator)	3.33	20.72	pelagic	2850	10.8	94300	barents	south	barents	south	HIGHLY COMMERCIAL	PA	SSP2-4.5 (+2.6Â°C)	-726.766	0.414457	Range
552	Micromesistius poutassou	temperate	boreal	boreal	55.5	4.13	7	13.9	3.1	150	3000	35000	118600	hunting macrofauna (predator)	3.33	20.72	pelagic	2850	10.8	94300	barents	south	barents	south	HIGHLY COMMERCIAL	PA	SSP5-8.5 (+4.5Â°C)	-1074.56	0.586139	Range
625	Pollachius pollachius	temperate	boreal	boreal	130	4.32	8.9	11.9	7	40	200	NA	NA	hunting macrofauna (predator)	NA	39.4	pelagic	160	4.9	NA	norwegian	south	norwegian	south	COMMERCIAL	cpuehab	SSP1-2.6 (+1.6Â°C)	-390.888	0.244145	Biomass
630	Pollachius pollachius	temperate	boreal	boreal	130	4.32	8.9	11.9	7	40	200	NA	NA	hunting macrofauna (predator)	NA	39.4	pelagic	160	4.9	NA	norwegian	south	norwegian	south	COMMERCIAL	cpuehab	SSP2-4.5 (+2.6Â°C)	-1116.44	0.604199	Biomass
633	Pollachius pollachius	temperate	boreal	boreal	130	4.32	8.9	11.9	7	40	200	NA	NA	hunting macrofauna (predator)	NA	39.4	pelagic	160	4.9	NA	norwegian	south	norwegian	south	COMMERCIAL	cpuehab	SSP5-8.5 (+4.5Â°C)	-2924.85	1.49131	Biomass
556	Micromesistius poutassou	temperate	boreal	boreal	55.5	4.13	7	13.9	3.1	150	3000	35000	118600	hunting macrofauna (predator)	3.33	20.72	pelagic	2850	10.8	94300	barents	south	barents	south	HIGHLY COMMERCIAL	bestcpuehab	SSP1-2.6 (+1.6Â°C)	-1011.53	0.555093	Core range
557	Micromesistius poutassou	temperate	boreal	boreal	55.5	4.13	7	13.9	3.1	150	3000	35000	118600	hunting macrofauna (predator)	3.33	20.72	pelagic	2850	10.8	94300	barents	south	barents	south	HIGHLY COMMERCIAL	bestcpuehab	SSP2-4.5 (+2.6Â°C)	-1824.13	0.957301	Core range
558	Micromesistius poutassou	temperate	boreal	boreal	55.5	4.13	7	13.9	3.1	150	3000	35000	118600	hunting macrofauna (predator)	3.33	20.72	pelagic	2850	10.8	94300	barents	south	barents	south	HIGHLY COMMERCIAL	PA	SSP1-2.6 (+1.6Â°C)	-490.461	0.296192	Range
559	Microstomus kitt	temperate	boreal	boreal	65	3.21	9.9	12.5	7.1	10	200	84954	355148	sucking food-containing material	3	29.33	demersal	190	5.4	262528	barents	south	barents	south	COMMERCIAL	bestcpuehab	SSP5-8.5 (+4.5Â°C)	-1943.5	1.00832	Core range
641	Pollachius virens	temperate	boreal	boreal	130	4.31	7	10.2	0.5	37	364	448500	8622500	hunting macrofauna (predator)	4.4	55.15	demersal	327	9.7	4759750	barents	south	barents	south	HIGHLY COMMERCIAL	cpuehab	SSP1-2.6 (+1.6Â°C)	-725.768	0.412511	Biomass
561	Microstomus kitt	temperate	boreal	boreal	65	3.21	9.9	12.5	7.1	10	200	84954	355148	sucking food-containing material	3	29.33	demersal	190	5.4	262528	barents	south	barents	south	COMMERCIAL	bestcpuehab	SSP1-2.6 (+1.6Â°C)	-268.997	0.189049	Core range
562	Microstomus kitt	temperate	boreal	boreal	65	3.21	9.9	12.5	7.1	10	200	84954	355148	sucking food-containing material	3	29.33	demersal	190	5.4	262528	barents	south	barents	south	COMMERCIAL	bestcpuehab	SSP1-2.6 (+1.6Â°C)	-326.236	0.218011	Core biomass
563	Microstomus kitt	temperate	boreal	boreal	65	3.21	9.9	12.5	7.1	10	200	84954	355148	sucking food-containing material	3	29.33	demersal	190	5.4	262528	barents	south	barents	south	COMMERCIAL	bestcpuehab	SSP2-4.5 (+2.6Â°C)	-713.749	0.407021	Core biomass
564	Microstomus kitt	temperate	boreal	boreal	65	3.21	9.9	12.5	7.1	10	200	84954	355148	sucking food-containing material	3	29.33	demersal	190	5.4	262528	barents	south	barents	south	COMMERCIAL	bestcpuehab	SSP5-8.5 (+4.5Â°C)	-2207.81	1.13855	Core biomass
565	Microstomus kitt	temperate	boreal	boreal	65	3.21	9.9	12.5	7.1	10	200	84954	355148	sucking food-containing material	3	29.33	demersal	190	5.4	262528	barents	south	barents	south	COMMERCIAL	bestcpuehab	SSP2-4.5 (+2.6Â°C)	-590.76	0.345925	Core range
566	Microstomus kitt	temperate	boreal	boreal	65	3.21	9.9	12.5	7.1	10	200	84954	355148	sucking food-containing material	3	29.33	demersal	190	5.4	262528	barents	south	barents	south	COMMERCIAL	PA	SSP2-4.5 (+2.6Â°C)	-273.932	0.185332	Range
567	Microstomus kitt	temperate	boreal	boreal	65	3.21	9.9	12.5	7.1	10	200	84954	355148	sucking food-containing material	3	29.33	demersal	190	5.4	262528	barents	south	barents	south	COMMERCIAL	PA	SSP5-8.5 (+4.5Â°C)	-772.62	0.430823	Range
642	Pollachius virens	temperate	boreal	boreal	130	4.31	7	10.2	0.5	37	364	448500	8622500	hunting macrofauna (predator)	4.4	55.15	demersal	327	9.7	4759750	barents	south	barents	south	HIGHLY COMMERCIAL	cpuehab	SSP2-4.5 (+2.6Â°C)	-1762.74	0.925699	Biomass
643	Pollachius virens	temperate	boreal	boreal	130	4.31	7	10.2	0.5	37	364	448500	8622500	hunting macrofauna (predator)	4.4	55.15	demersal	327	9.7	4759750	barents	south	barents	south	HIGHLY COMMERCIAL	cpuehab	SSP5-8.5 (+4.5Â°C)	-4170.14	2.11052	Biomass
570	Microstomus kitt	temperate	boreal	boreal	65	3.21	9.9	12.5	7.1	10	200	84954	355148	sucking food-containing material	3	29.33	demersal	190	5.4	262528	barents	south	barents	south	COMMERCIAL	PA	SSP1-2.6 (+1.6Â°C)	-32.5908	0.0666623	Range
571	Molva molva	polar-temperate	boreal	boreal	200	4.4	7.7	11.3	4.6	100	1000	4e+07	6e+07	hunting macrofauna (predator)	5	84.75	demersal	900	6.7	7e+07	barents	south	barents	south	HIGHLY COMMERCIAL	bestcpuehab	SSP1-2.6 (+1.6Â°C)	-785.235	0.440121	Core biomass
572	Molva molva	polar-temperate	boreal	boreal	200	4.4	7.7	11.3	4.6	100	1000	4e+07	6e+07	hunting macrofauna (predator)	5	84.75	demersal	900	6.7	7e+07	barents	south	barents	south	HIGHLY COMMERCIAL	bestcpuehab	SSP5-8.5 (+4.5Â°C)	-6276.39	3.14143	Core range
573	Molva molva	polar-temperate	boreal	boreal	200	4.4	7.7	11.3	4.6	100	1000	4e+07	6e+07	hunting macrofauna (predator)	5	84.75	demersal	900	6.7	7e+07	barents	south	barents	south	HIGHLY COMMERCIAL	PA	SSP2-4.5 (+2.6Â°C)	-1618.93	0.852462	Range
648	Raja brachyura	temperate	boreal	boreal	125	3.76	10.3	16.2	7.1	10	380	35	90	hunting macrofauna (predator)	NA	88.23	demersal	370	9.1	80	north	south	north	south	NO	cpuehab	SSP1-2.6 (+1.6Â°C)	-91.8674	0.0974002	Biomass
656	Raja brachyura	temperate	boreal	boreal	125	3.76	10.3	16.2	7.1	10	380	35	90	hunting macrofauna (predator)	NA	88.23	demersal	370	9.1	80	north	south	north	south	NO	cpuehab	SSP2-4.5 (+2.6Â°C)	-341.226	0.221524	Biomass
657	Raja brachyura	temperate	boreal	boreal	125	3.76	10.3	16.2	7.1	10	380	35	90	hunting macrofauna (predator)	NA	88.23	demersal	370	9.1	80	north	south	north	south	NO	cpuehab	SSP5-8.5 (+4.5Â°C)	-750.238	0.422071	Biomass
577	Molva molva	polar-temperate	boreal	boreal	200	4.4	7.7	11.3	4.6	100	1000	4e+07	6e+07	hunting macrofauna (predator)	5	84.75	demersal	900	6.7	7e+07	barents	south	barents	south	HIGHLY COMMERCIAL	bestcpuehab	SSP2-4.5 (+2.6Â°C)	-2349.44	1.21416	Core biomass
578	Molva molva	polar-temperate	boreal	boreal	200	4.4	7.7	11.3	4.6	100	1000	4e+07	6e+07	hunting macrofauna (predator)	5	84.75	demersal	900	6.7	7e+07	barents	south	barents	south	HIGHLY COMMERCIAL	bestcpuehab	SSP5-8.5 (+4.5Â°C)	-8011.55	3.9951	Core biomass
579	Molva molva	polar-temperate	boreal	boreal	200	4.4	7.7	11.3	4.6	100	1000	4e+07	6e+07	hunting macrofauna (predator)	5	84.75	demersal	900	6.7	7e+07	barents	south	barents	south	HIGHLY COMMERCIAL	PA	SSP1-2.6 (+1.6Â°C)	-634.966	0.365323	Range
580	Molva molva	polar-temperate	boreal	boreal	200	4.4	7.7	11.3	4.6	100	1000	4e+07	6e+07	hunting macrofauna (predator)	5	84.75	demersal	900	6.7	7e+07	barents	south	barents	south	HIGHLY COMMERCIAL	bestcpuehab	SSP1-2.6 (+1.6Â°C)	-667.849	0.381834	Core range
581	Molva molva	polar-temperate	boreal	boreal	200	4.4	7.7	11.3	4.6	100	1000	4e+07	6e+07	hunting macrofauna (predator)	5	84.75	demersal	900	6.7	7e+07	barents	south	barents	south	HIGHLY COMMERCIAL	bestcpuehab	SSP2-4.5 (+2.6Â°C)	-1938.52	1.01044	Core range
582	Molva molva	polar-temperate	boreal	boreal	200	4.4	7.7	11.3	4.6	100	1000	4e+07	6e+07	hunting macrofauna (predator)	5	84.75	demersal	900	6.7	7e+07	barents	south	barents	south	HIGHLY COMMERCIAL	PA	SSP5-8.5 (+4.5Â°C)	-3912.98	1.98162	Range
583	Mullus surmuletus	subtropical	subtropical	subtropical	48.8	3.45	10.2	16.1	7	5	409	NA	NA	hunting macrofauna (predator)	1.33	15.72	demersal	404	9.1	NA	north	south	north	south	COMMERCIAL	PA	SSP5-8.5 (+4.5Â°C)	-597.54	0.343925	Range
584	Mullus surmuletus	subtropical	subtropical	subtropical	48.8	3.45	10.2	16.1	7	5	409	NA	NA	hunting macrofauna (predator)	1.33	15.72	demersal	404	9.1	NA	north	south	north	south	COMMERCIAL	PA	SSP2-4.5 (+2.6Â°C)	-149.71	0.123902	Range
585	Mullus surmuletus	subtropical	subtropical	subtropical	48.8	3.45	10.2	16.1	7	5	409	NA	NA	hunting macrofauna (predator)	1.33	15.72	demersal	404	9.1	NA	north	south	north	south	COMMERCIAL	PA	SSP1-2.6 (+1.6Â°C)	22.9506	0.0384092	Range
586	Myoxocephalus scorpius	polar	arctic-boreal	arctic-boreal	60	3.69	4.5	10.3	0.4	0	451	3968.4	20000	hunting macrofauna (predator)	2	18.1	demersal	451	9.9	13968.4	barents	north	barents	south	NO	PA	SSP1-2.6 (+1.6Â°C)	187.172	-0.0437339	Range
587	Myoxocephalus scorpius	polar	arctic-boreal	arctic-boreal	60	3.69	4.5	10.3	0.4	0	451	3968.4	20000	hunting macrofauna (predator)	2	18.1	demersal	451	9.9	13968.4	barents	north	barents	south	NO	PA	SSP5-8.5 (+4.5Â°C)	336.259	-0.1169	Range
588	Myoxocephalus scorpius	polar	arctic-boreal	arctic-boreal	60	3.69	4.5	10.3	0.4	0	451	3968.4	20000	hunting macrofauna (predator)	2	18.1	demersal	451	9.9	13968.4	barents	north	barents	south	NO	PA	SSP2-4.5 (+2.6Â°C)	247.354	-0.0734513	Range
589	Myxine glutinosa	boreal	boreal	boreal	95	3.44	5.3	10.2	1	20	1200	20	30	hunting macrofauna (predator)	NA	NA	pelagic	1180	9.2	35	barents	south	barents	south	NO	bestcpuehab	SSP1-2.6 (+1.6Â°C)	-397.99	0.250934	Core range
663	Raja montagui	temperate	boreal	boreal	83.5	3.88	9.9	16	7	8	530	24	60	hunting macrofauna (predator)	NA	59.54	demersal	522	9	54	north	south	north	south	NO	cpuehab	SSP5-8.5 (+4.5Â°C)	-724.93	0.408541	Biomass
591	Myxine glutinosa	boreal	boreal	boreal	95	3.44	5.3	10.2	1	20	1200	20	30	hunting macrofauna (predator)	NA	NA	pelagic	1180	9.2	35	barents	south	barents	south	NO	bestcpuehab	SSP1-2.6 (+1.6Â°C)	-266.184	0.184724	Core biomass
592	Myxine glutinosa	boreal	boreal	boreal	95	3.44	5.3	10.2	1	20	1200	20	30	hunting macrofauna (predator)	NA	NA	pelagic	1180	9.2	35	barents	south	barents	south	NO	PA	SSP1-2.6 (+1.6Â°C)	29.6798	0.0352914	Range
593	Myxine glutinosa	boreal	boreal	boreal	95	3.44	5.3	10.2	1	20	1200	20	30	hunting macrofauna (predator)	NA	NA	pelagic	1180	9.2	35	barents	south	barents	south	NO	PA	SSP2-4.5 (+2.6Â°C)	-28.6452	0.064137	Range
594	Myxine glutinosa	boreal	boreal	boreal	95	3.44	5.3	10.2	1	20	1200	20	30	hunting macrofauna (predator)	NA	NA	pelagic	1180	9.2	35	barents	south	barents	south	NO	PA	SSP5-8.5 (+4.5Â°C)	-74.6816	0.0867847	Range
595	Myxine glutinosa	boreal	boreal	boreal	95	3.44	5.3	10.2	1	20	1200	20	30	hunting macrofauna (predator)	NA	NA	pelagic	1180	9.2	35	barents	south	barents	south	NO	bestcpuehab	SSP2-4.5 (+2.6Â°C)	-1457.78	0.772892	Core biomass
596	Myxine glutinosa	boreal	boreal	boreal	95	3.44	5.3	10.2	1	20	1200	20	30	hunting macrofauna (predator)	NA	NA	pelagic	1180	9.2	35	barents	south	barents	south	NO	bestcpuehab	SSP5-8.5 (+4.5Â°C)	-3556	1.8045	Core biomass
597	Myxine glutinosa	boreal	boreal	boreal	95	3.44	5.3	10.2	1	20	1200	20	30	hunting macrofauna (predator)	NA	NA	pelagic	1180	9.2	35	barents	south	barents	south	NO	bestcpuehab	SSP5-8.5 (+4.5Â°C)	-2751.77	1.41197	Core range
670	Raja montagui	temperate	boreal	boreal	83.5	3.88	9.9	16	7	8	530	24	60	hunting macrofauna (predator)	NA	59.54	demersal	522	9	54	north	south	north	south	NO	cpuehab	SSP1-2.6 (+1.6Â°C)	-92.7383	0.0972793	Biomass
599	Myxine glutinosa	boreal	boreal	boreal	95	3.44	5.3	10.2	1	20	1200	20	30	hunting macrofauna (predator)	NA	NA	pelagic	1180	9.2	35	barents	south	barents	south	NO	bestcpuehab	SSP2-4.5 (+2.6Â°C)	-1464.66	0.77674	Core range
672	Raja montagui	temperate	boreal	boreal	83.5	3.88	9.9	16	7	8	530	24	60	hunting macrofauna (predator)	NA	59.54	demersal	522	9	54	north	south	north	south	NO	cpuehab	SSP2-4.5 (+2.6Â°C)	-296.523	0.198581	Biomass
601	Pholis gunnellus	polar	boreal	boreal	30.5	3.54	9.5	11.9	4.3	0	100	NA	NA	NA	1	NA	demersal	100	7.6	NA	barents	north	barents	south	NO	PA	SSP1-2.6 (+1.6Â°C)	-68.2058	0.0835463	Range
602	Pholis gunnellus	polar	boreal	boreal	30.5	3.54	9.5	11.9	4.3	0	100	NA	NA	NA	1	NA	demersal	100	7.6	NA	barents	north	barents	south	NO	PA	SSP5-8.5 (+4.5Â°C)	-391.915	0.24418	Range
603	Pholis gunnellus	polar	boreal	boreal	30.5	3.54	9.5	11.9	4.3	0	100	NA	NA	NA	1	NA	demersal	100	7.6	NA	barents	north	barents	south	NO	PA	SSP2-4.5 (+2.6Â°C)	-238.971	0.168336	Range
604	Phycis blennoides	temperate	boreal	boreal	110	3.66	9.1	14.6	5.4	10	1200	NA	NA	hunting macrofauna (predator)	3	NA	pelagic	1190	9.2	NA	norwegian	south	norwegian	south	COMMERCIAL	PA	SSP2-4.5 (+2.6Â°C)	-1780.8	0.937505	Range
605	Phycis blennoides	temperate	boreal	boreal	110	3.66	9.1	14.6	5.4	10	1200	NA	NA	hunting macrofauna (predator)	3	NA	pelagic	1190	9.2	NA	norwegian	south	norwegian	south	COMMERCIAL	PA	SSP1-2.6 (+1.6Â°C)	-852.686	0.477556	Range
606	Phycis blennoides	temperate	boreal	boreal	110	3.66	9.1	14.6	5.4	10	1200	NA	NA	hunting macrofauna (predator)	3	NA	pelagic	1190	9.2	NA	norwegian	south	norwegian	south	COMMERCIAL	bestcpuehab	SSP2-4.5 (+2.6Â°C)	-2042.64	1.05917	Core range
607	Phycis blennoides	temperate	boreal	boreal	110	3.66	9.1	14.6	5.4	10	1200	NA	NA	hunting macrofauna (predator)	3	NA	pelagic	1190	9.2	NA	norwegian	south	norwegian	south	COMMERCIAL	bestcpuehab	SSP1-2.6 (+1.6Â°C)	-804.003	0.447793	Core range
678	Rajella fyllae	deep-water	boreal	boreal	60	3.37	3.6	9.5	0.7	147	2055	NA	NA	hunting macrofauna (predator)	NA	NA	demersal	1908	8.8	NA	barents	norwegian	barents	north	NO	cpuehab	SSP5-8.5 (+4.5Â°C)	-10111.1	5.13321	Biomass
609	Phycis blennoides	temperate	boreal	boreal	110	3.66	9.1	14.6	5.4	10	1200	NA	NA	hunting macrofauna (predator)	3	NA	pelagic	1190	9.2	NA	norwegian	south	norwegian	south	COMMERCIAL	bestcpuehab	SSP5-8.5 (+4.5Â°C)	-5689.2	2.85535	Core range
610	Phycis blennoides	temperate	boreal	boreal	110	3.66	9.1	14.6	5.4	10	1200	NA	NA	hunting macrofauna (predator)	3	NA	pelagic	1190	9.2	NA	norwegian	south	norwegian	south	COMMERCIAL	bestcpuehab	SSP1-2.6 (+1.6Â°C)	-500.477	0.296399	Core biomass
611	Phycis blennoides	temperate	boreal	boreal	110	3.66	9.1	14.6	5.4	10	1200	NA	NA	hunting macrofauna (predator)	3	NA	pelagic	1190	9.2	NA	norwegian	south	norwegian	south	COMMERCIAL	bestcpuehab	SSP2-4.5 (+2.6Â°C)	-2431.91	1.25082	Core biomass
612	Phycis blennoides	temperate	boreal	boreal	110	3.66	9.1	14.6	5.4	10	1200	NA	NA	hunting macrofauna (predator)	3	NA	pelagic	1190	9.2	NA	norwegian	south	norwegian	south	COMMERCIAL	bestcpuehab	SSP5-8.5 (+4.5Â°C)	-7277.01	3.63402	Core biomass
613	Phycis blennoides	temperate	boreal	boreal	110	3.66	9.1	14.6	5.4	10	1200	NA	NA	hunting macrofauna (predator)	3	NA	pelagic	1190	9.2	NA	norwegian	south	norwegian	south	COMMERCIAL	PA	SSP5-8.5 (+4.5Â°C)	-3536.37	1.80237	Range
682	Rajella fyllae	deep-water	boreal	boreal	60	3.37	3.6	9.5	0.7	147	2055	NA	NA	hunting macrofauna (predator)	NA	NA	demersal	1908	8.8	NA	barents	norwegian	barents	north	NO	cpuehab	SSP1-2.6 (+1.6Â°C)	-10257.3	5.18257	Biomass
683	Rajella fyllae	deep-water	boreal	boreal	60	3.37	3.6	9.5	0.7	147	2055	NA	NA	hunting macrofauna (predator)	NA	NA	demersal	1908	8.8	NA	barents	norwegian	barents	north	NO	cpuehab	SSP2-4.5 (+2.6Â°C)	-12834.2	6.46056	Biomass
616	Platichthys flesus	temperate	boreal	boreal	60	3.32	10.2	14.2	7.2	1	100	621320	1.88674e+06	hunting macrofauna (predator)	2.93	21.47	demersal	99	7	1.56469e+06	norwegian	south	barents	south	COMMERCIAL	PA	SSP1-2.6 (+1.6Â°C)	47.2032	0.026129	Range
617	Platichthys flesus	temperate	boreal	boreal	60	3.32	10.2	14.2	7.2	1	100	621320	1.88674e+06	hunting macrofauna (predator)	2.93	21.47	demersal	99	7	1.56469e+06	norwegian	south	barents	south	COMMERCIAL	PA	SSP2-4.5 (+2.6Â°C)	-3.43347	0.0514113	Range
618	Platichthys flesus	temperate	boreal	boreal	60	3.32	10.2	14.2	7.2	1	100	621320	1.88674e+06	hunting macrofauna (predator)	2.93	21.47	demersal	99	7	1.56469e+06	norwegian	south	barents	south	COMMERCIAL	PA	SSP5-8.5 (+4.5Â°C)	-55.5645	0.0774194	Range
619	Pleuronectes platessa	temperate	boreal	boreal	122	3.17	10.2	12.4	6.8	0	200	133776	225433	hunting macrofauna (predator)	3.25	28.07	demersal	200	5.6	246493	barents	south	barents	south	HIGHLY COMMERCIAL	PA	SSP1-2.6 (+1.6Â°C)	-92.9275	0.0964071	Range
620	Pleuronectes platessa	temperate	boreal	boreal	122	3.17	10.2	12.4	6.8	0	200	133776	225433	hunting macrofauna (predator)	3.25	28.07	demersal	200	5.6	246493	barents	south	barents	south	HIGHLY COMMERCIAL	PA	SSP2-4.5 (+2.6Â°C)	-202.537	0.150717	Range
621	Pleuronectes platessa	temperate	boreal	boreal	122	3.17	10.2	12.4	6.8	0	200	133776	225433	hunting macrofauna (predator)	3.25	28.07	demersal	200	5.6	246493	barents	south	barents	south	HIGHLY COMMERCIAL	PA	SSP5-8.5 (+4.5Â°C)	-283.963	0.191101	Range
622	Pollachius pollachius	temperate	boreal	boreal	130	4.32	8.9	11.9	7	40	200	NA	NA	hunting macrofauna (predator)	NA	39.4	pelagic	160	4.9	NA	norwegian	south	norwegian	south	COMMERCIAL	bestcpuehab	SSP1-2.6 (+1.6Â°C)	-333.294	0.21562	Core range
623	Pollachius pollachius	temperate	boreal	boreal	130	4.32	8.9	11.9	7	40	200	NA	NA	hunting macrofauna (predator)	NA	39.4	pelagic	160	4.9	NA	norwegian	south	norwegian	south	COMMERCIAL	PA	SSP1-2.6 (+1.6Â°C)	-260.284	0.179739	Range
624	Pollachius pollachius	temperate	boreal	boreal	130	4.32	8.9	11.9	7	40	200	NA	NA	hunting macrofauna (predator)	NA	39.4	pelagic	160	4.9	NA	norwegian	south	norwegian	south	COMMERCIAL	PA	SSP2-4.5 (+2.6Â°C)	-723.454	0.409081	Range
702	Scophthalmus maximus	temperate	boreal	boreal	122	4.36	9.4	11.9	5.9	20	70	5e+06	1.5e+07	hunting macrofauna (predator)	3	32.45	demersal	50	6	12500000	norwegian	south	norwegian	south	COMMERCIAL	cpuehab	SSP1-2.6 (+1.6Â°C)	56.6279	0.0215278	Biomass
626	Pollachius pollachius	temperate	boreal	boreal	130	4.32	8.9	11.9	7	40	200	NA	NA	hunting macrofauna (predator)	NA	39.4	pelagic	160	4.9	NA	norwegian	south	norwegian	south	COMMERCIAL	bestcpuehab	SSP1-2.6 (+1.6Â°C)	-519.228	0.307657	Core biomass
627	Pollachius pollachius	temperate	boreal	boreal	130	4.32	8.9	11.9	7	40	200	NA	NA	hunting macrofauna (predator)	NA	39.4	pelagic	160	4.9	NA	norwegian	south	norwegian	south	COMMERCIAL	bestcpuehab	SSP2-4.5 (+2.6Â°C)	-1293.22	0.692293	Core biomass
628	Pollachius pollachius	temperate	boreal	boreal	130	4.32	8.9	11.9	7	40	200	NA	NA	hunting macrofauna (predator)	NA	39.4	pelagic	160	4.9	NA	norwegian	south	norwegian	south	COMMERCIAL	bestcpuehab	SSP5-8.5 (+4.5Â°C)	-2961	1.50922	Core biomass
629	Pollachius pollachius	temperate	boreal	boreal	130	4.32	8.9	11.9	7	40	200	NA	NA	hunting macrofauna (predator)	NA	39.4	pelagic	160	4.9	NA	norwegian	south	norwegian	south	COMMERCIAL	bestcpuehab	SSP5-8.5 (+4.5Â°C)	-1916.36	0.994652	Core range
710	Scophthalmus maximus	temperate	boreal	boreal	122	4.36	9.4	11.9	5.9	20	70	5e+06	1.5e+07	hunting macrofauna (predator)	3	32.45	demersal	50	6	12500000	norwegian	south	norwegian	south	COMMERCIAL	cpuehab	SSP5-8.5 (+4.5Â°C)	-32.1638	0.0651537	Biomass
631	Pollachius pollachius	temperate	boreal	boreal	130	4.32	8.9	11.9	7	40	200	NA	NA	hunting macrofauna (predator)	NA	39.4	pelagic	160	4.9	NA	norwegian	south	norwegian	south	COMMERCIAL	bestcpuehab	SSP2-4.5 (+2.6Â°C)	-769.617	0.432683	Core range
632	Pollachius pollachius	temperate	boreal	boreal	130	4.32	8.9	11.9	7	40	200	NA	NA	hunting macrofauna (predator)	NA	39.4	pelagic	160	4.9	NA	norwegian	south	norwegian	south	COMMERCIAL	PA	SSP5-8.5 (+4.5Â°C)	-1900	0.987903	Range
711	Scophthalmus maximus	temperate	boreal	boreal	122	4.36	9.4	11.9	5.9	20	70	5e+06	1.5e+07	hunting macrofauna (predator)	3	32.45	demersal	50	6	12500000	norwegian	south	norwegian	south	COMMERCIAL	cpuehab	SSP2-4.5 (+2.6Â°C)	44.637	0.0274789	Biomass
634	Pollachius virens	temperate	boreal	boreal	130	4.31	7	10.2	0.5	37	364	448500	8622500	hunting macrofauna (predator)	4.4	55.15	demersal	327	9.7	4759750	barents	south	barents	south	HIGHLY COMMERCIAL	bestcpuehab	SSP2-4.5 (+2.6Â°C)	-1911	0.997658	Core biomass
635	Pollachius virens	temperate	boreal	boreal	130	4.31	7	10.2	0.5	37	364	448500	8622500	hunting macrofauna (predator)	4.4	55.15	demersal	327	9.7	4759750	barents	south	barents	south	HIGHLY COMMERCIAL	bestcpuehab	SSP1-2.6 (+1.6Â°C)	-682.239	0.388879	Core range
636	Pollachius virens	temperate	boreal	boreal	130	4.31	7	10.2	0.5	37	364	448500	8622500	hunting macrofauna (predator)	4.4	55.15	demersal	327	9.7	4759750	barents	south	barents	south	HIGHLY COMMERCIAL	bestcpuehab	SSP5-8.5 (+4.5Â°C)	-5619.26	2.82028	Core biomass
637	Pollachius virens	temperate	boreal	boreal	130	4.31	7	10.2	0.5	37	364	448500	8622500	hunting macrofauna (predator)	4.4	55.15	demersal	327	9.7	4759750	barents	south	barents	south	HIGHLY COMMERCIAL	bestcpuehab	SSP1-2.6 (+1.6Â°C)	-760.305	0.428088	Core biomass
638	Pollachius virens	temperate	boreal	boreal	130	4.31	7	10.2	0.5	37	364	448500	8622500	hunting macrofauna (predator)	4.4	55.15	demersal	327	9.7	4759750	barents	south	barents	south	HIGHLY COMMERCIAL	PA	SSP1-2.6 (+1.6Â°C)	-612.432	0.358246	Range
639	Pollachius virens	temperate	boreal	boreal	130	4.31	7	10.2	0.5	37	364	448500	8622500	hunting macrofauna (predator)	4.4	55.15	demersal	327	9.7	4759750	barents	south	barents	south	HIGHLY COMMERCIAL	bestcpuehab	SSP2-4.5 (+2.6Â°C)	-1722.97	0.90382	Core range
640	Pollachius virens	temperate	boreal	boreal	130	4.31	7	10.2	0.5	37	364	448500	8622500	hunting macrofauna (predator)	4.4	55.15	demersal	327	9.7	4759750	barents	south	barents	south	HIGHLY COMMERCIAL	bestcpuehab	SSP5-8.5 (+4.5Â°C)	-5060.91	2.54465	Core range
736	Sebastes mentella	polar-temperate	boreal	boreal	77.5	4.19	3.6	6.6	0.4	300	1441	19387.5	78900	hunting macrofauna (predator)	11	31.66	pelagic	1141	6.2	58837.5	barents	south	north	norwegian	COMMERCIAL	cpuehab	SSP5-8.5 (+4.5Â°C)	1027.7	-0.450859	Biomass
737	Sebastes mentella	polar-temperate	boreal	boreal	77.5	4.19	3.6	6.6	0.4	300	1441	19387.5	78900	hunting macrofauna (predator)	11	31.66	pelagic	1141	6.2	58837.5	barents	south	north	norwegian	COMMERCIAL	cpuehab	SSP1-2.6 (+1.6Â°C)	-10.9143	0.0602478	Biomass
738	Sebastes mentella	polar-temperate	boreal	boreal	77.5	4.19	3.6	6.6	0.4	300	1441	19387.5	78900	hunting macrofauna (predator)	11	31.66	pelagic	1141	6.2	58837.5	barents	south	north	norwegian	COMMERCIAL	cpuehab	SSP2-4.5 (+2.6Â°C)	49.5533	0.0302841	Biomass
644	Pollachius virens	temperate	boreal	boreal	130	4.31	7	10.2	0.5	37	364	448500	8622500	hunting macrofauna (predator)	4.4	55.15	demersal	327	9.7	4759750	barents	south	barents	south	HIGHLY COMMERCIAL	PA	SSP2-4.5 (+2.6Â°C)	-1423.15	0.758889	Range
645	Pollachius virens	temperate	boreal	boreal	130	4.31	7	10.2	0.5	37	364	448500	8622500	hunting macrofauna (predator)	4.4	55.15	demersal	327	9.7	4759750	barents	south	barents	south	HIGHLY COMMERCIAL	PA	SSP5-8.5 (+4.5Â°C)	-2357.61	1.2205	Range
646	Raja brachyura	temperate	boreal	boreal	125	3.76	10.3	16.2	7.1	10	380	35	90	hunting macrofauna (predator)	NA	88.23	demersal	370	9.1	80	north	south	north	south	NO	bestcpuehab	SSP2-4.5 (+2.6Â°C)	-876.616	0.490259	Core biomass
647	Raja brachyura	temperate	boreal	boreal	125	3.76	10.3	16.2	7.1	10	380	35	90	hunting macrofauna (predator)	NA	88.23	demersal	370	9.1	80	north	south	north	south	NO	bestcpuehab	SSP5-8.5 (+4.5Â°C)	-1213.21	0.655821	Core biomass
741	Sebastes norvegicus	polar-temperate	boreal	boreal	100	4.04	3.7	9.3	0.6	100	1000	31791.8	232947	hunting macrofauna (predator)	10	33.23	pelagic	900	8.7	148265	barents	north	barents	norwegian	HIGHLY COMMERCIAL	cpuehab	SSP1-2.6 (+1.6Â°C)	-619.407	0.36029	Biomass
649	Raja brachyura	temperate	boreal	boreal	125	3.76	10.3	16.2	7.1	10	380	35	90	hunting macrofauna (predator)	NA	88.23	demersal	370	9.1	80	north	south	north	south	NO	bestcpuehab	SSP1-2.6 (+1.6Â°C)	-65.3501	0.0879184	Core biomass
650	Raja brachyura	temperate	boreal	boreal	125	3.76	10.3	16.2	7.1	10	380	35	90	hunting macrofauna (predator)	NA	88.23	demersal	370	9.1	80	north	south	north	south	NO	bestcpuehab	SSP1-2.6 (+1.6Â°C)	5.14686	0.0527165	Core range
651	Raja brachyura	temperate	boreal	boreal	125	3.76	10.3	16.2	7.1	10	380	35	90	hunting macrofauna (predator)	NA	88.23	demersal	370	9.1	80	north	south	north	south	NO	bestcpuehab	SSP2-4.5 (+2.6Â°C)	-785.844	0.444143	Core range
652	Raja brachyura	temperate	boreal	boreal	125	3.76	10.3	16.2	7.1	10	380	35	90	hunting macrofauna (predator)	NA	88.23	demersal	370	9.1	80	north	south	north	south	NO	PA	SSP5-8.5 (+4.5Â°C)	-392.278	0.244473	Range
653	Raja brachyura	temperate	boreal	boreal	125	3.76	10.3	16.2	7.1	10	380	35	90	hunting macrofauna (predator)	NA	88.23	demersal	370	9.1	80	north	south	north	south	NO	bestcpuehab	SSP5-8.5 (+4.5Â°C)	-877.709	0.490068	Core range
654	Raja brachyura	temperate	boreal	boreal	125	3.76	10.3	16.2	7.1	10	380	35	90	hunting macrofauna (predator)	NA	88.23	demersal	370	9.1	80	north	south	north	south	NO	PA	SSP1-2.6 (+1.6Â°C)	25.5603	0.0387698	Range
655	Raja brachyura	temperate	boreal	boreal	125	3.76	10.3	16.2	7.1	10	380	35	90	hunting macrofauna (predator)	NA	88.23	demersal	370	9.1	80	north	south	north	south	NO	PA	SSP2-4.5 (+2.6Â°C)	-74.7402	0.0888599	Range
745	Sebastes norvegicus	polar-temperate	boreal	boreal	100	4.04	3.7	9.3	0.6	100	1000	31791.8	232947	hunting macrofauna (predator)	10	33.23	pelagic	900	8.7	148265	barents	north	barents	norwegian	HIGHLY COMMERCIAL	cpuehab	SSP2-4.5 (+2.6Â°C)	-1559.5	0.825318	Biomass
750	Sebastes norvegicus	polar-temperate	boreal	boreal	100	4.04	3.7	9.3	0.6	100	1000	31791.8	232947	hunting macrofauna (predator)	10	33.23	pelagic	900	8.7	148265	barents	north	barents	norwegian	HIGHLY COMMERCIAL	cpuehab	SSP5-8.5 (+4.5Â°C)	-3688.61	1.87218	Biomass
658	Raja clavata	subtropical	subtropical	subtropical	139	3.84	10.7	15.8	7.1	5	1020	45.5	111.75	hunting macrofauna (predator)	NA	73.58	demersal	1015	8.7	101.375	norwegian	south	norwegian	south	COMMERCIAL	PA	SSP5-8.5 (+4.5Â°C)	-986.86	0.536573	Range
659	Raja clavata	subtropical	subtropical	subtropical	139	3.84	10.7	15.8	7.1	5	1020	45.5	111.75	hunting macrofauna (predator)	NA	73.58	demersal	1015	8.7	101.375	norwegian	south	norwegian	south	COMMERCIAL	PA	SSP1-2.6 (+1.6Â°C)	-109.357	0.103353	Range
660	Raja clavata	subtropical	subtropical	subtropical	139	3.84	10.7	15.8	7.1	5	1020	45.5	111.75	hunting macrofauna (predator)	NA	73.58	demersal	1015	8.7	101.375	norwegian	south	norwegian	south	COMMERCIAL	PA	SSP2-4.5 (+2.6Â°C)	-386.059	0.241617	Range
661	Raja montagui	temperate	boreal	boreal	83.5	3.88	9.9	16	7	8	530	24	60	hunting macrofauna (predator)	NA	59.54	demersal	522	9	54	north	south	north	south	NO	bestcpuehab	SSP1-2.6 (+1.6Â°C)	-171.659	0.139061	Core biomass
662	Raja montagui	temperate	boreal	boreal	83.5	3.88	9.9	16	7	8	530	24	60	hunting macrofauna (predator)	NA	59.54	demersal	522	9	54	north	south	north	south	NO	bestcpuehab	SSP2-4.5 (+2.6Â°C)	-642.965	0.373913	Core biomass
757	Sebastes viviparus	temperate	boreal	boreal	66.5	4.03	7.8	9.8	6.8	50	300	19219.7	137398	hunting macrofauna (predator)	20	12.5	demersal	250	3	87918.5	norwegian	north	barents	north	NO	cpuehab	SSP1-2.6 (+1.6Â°C)	-617.354	0.359418	Biomass
664	Raja montagui	temperate	boreal	boreal	83.5	3.88	9.9	16	7	8	530	24	60	hunting macrofauna (predator)	NA	59.54	demersal	522	9	54	north	south	north	south	NO	PA	SSP2-4.5 (+2.6Â°C)	-153.768	0.126371	Range
665	Raja montagui	temperate	boreal	boreal	83.5	3.88	9.9	16	7	8	530	24	60	hunting macrofauna (predator)	NA	59.54	demersal	522	9	54	north	south	north	south	NO	PA	SSP5-8.5 (+4.5Â°C)	-603.992	0.347725	Range
666	Raja montagui	temperate	boreal	boreal	83.5	3.88	9.9	16	7	8	530	24	60	hunting macrofauna (predator)	NA	59.54	demersal	522	9	54	north	south	north	south	NO	bestcpuehab	SSP1-2.6 (+1.6Â°C)	-106.598	0.106621	Core range
667	Raja montagui	temperate	boreal	boreal	83.5	3.88	9.9	16	7	8	530	24	60	hunting macrofauna (predator)	NA	59.54	demersal	522	9	54	north	south	north	south	NO	bestcpuehab	SSP5-8.5 (+4.5Â°C)	-1421.63	0.755211	Core biomass
668	Raja montagui	temperate	boreal	boreal	83.5	3.88	9.9	16	7	8	530	24	60	hunting macrofauna (predator)	NA	59.54	demersal	522	9	54	north	south	north	south	NO	bestcpuehab	SSP5-8.5 (+4.5Â°C)	-1223.54	0.657216	Core range
669	Raja montagui	temperate	boreal	boreal	83.5	3.88	9.9	16	7	8	530	24	60	hunting macrofauna (predator)	NA	59.54	demersal	522	9	54	north	south	north	south	NO	PA	SSP1-2.6 (+1.6Â°C)	-49.1403	0.0744542	Range
758	Sebastes viviparus	temperate	boreal	boreal	66.5	4.03	7.8	9.8	6.8	50	300	19219.7	137398	hunting macrofauna (predator)	20	12.5	demersal	250	3	87918.5	norwegian	north	barents	north	NO	cpuehab	SSP2-4.5 (+2.6Â°C)	-1884.96	0.985836	Biomass
671	Raja montagui	temperate	boreal	boreal	83.5	3.88	9.9	16	7	8	530	24	60	hunting macrofauna (predator)	NA	59.54	demersal	522	9	54	north	south	north	south	NO	bestcpuehab	SSP2-4.5 (+2.6Â°C)	-558.535	0.331239	Core range
759	Sebastes viviparus	temperate	boreal	boreal	66.5	4.03	7.8	9.8	6.8	50	300	19219.7	137398	hunting macrofauna (predator)	20	12.5	demersal	250	3	87918.5	norwegian	north	barents	north	NO	cpuehab	SSP5-8.5 (+4.5Â°C)	-4703.12	2.37152	Biomass
673	Rajella fyllae	deep-water	boreal	boreal	60	3.37	3.6	9.5	0.7	147	2055	NA	NA	hunting macrofauna (predator)	NA	NA	demersal	1908	8.8	NA	barents	norwegian	barents	north	NO	bestcpuehab	SSP1-2.6 (+1.6Â°C)	-1725.64	0.919832	Core biomass
674	Rajella fyllae	deep-water	boreal	boreal	60	3.37	3.6	9.5	0.7	147	2055	NA	NA	hunting macrofauna (predator)	NA	NA	demersal	1908	8.8	NA	barents	norwegian	barents	north	NO	bestcpuehab	SSP1-2.6 (+1.6Â°C)	-1288.93	0.701104	Core range
675	Rajella fyllae	deep-water	boreal	boreal	60	3.37	3.6	9.5	0.7	147	2055	NA	NA	hunting macrofauna (predator)	NA	NA	demersal	1908	8.8	NA	barents	norwegian	barents	north	NO	bestcpuehab	SSP2-4.5 (+2.6Â°C)	-2081.1	1.09185	Core range
676	Rajella fyllae	deep-water	boreal	boreal	60	3.37	3.6	9.5	0.7	147	2055	NA	NA	hunting macrofauna (predator)	NA	NA	demersal	1908	8.8	NA	barents	norwegian	barents	north	NO	PA	SSP2-4.5 (+2.6Â°C)	-878.855	0.489334	Range
677	Rajella fyllae	deep-water	boreal	boreal	60	3.37	3.6	9.5	0.7	147	2055	NA	NA	hunting macrofauna (predator)	NA	NA	demersal	1908	8.8	NA	barents	norwegian	barents	north	NO	PA	SSP5-8.5 (+4.5Â°C)	-682.088	0.396332	Range
766	Sprattus sprattus	temperate	boreal	boreal	19.52	3.01	9.5	15.3	4.3	10	150	23292.6	26704.5	selective plankton feeding	1.5	10.05	pelagic	140	11	36644.9	norwegian	south	norwegian	south	HIGHLY COMMERCIAL	cpuehab	SSP1-2.6 (+1.6Â°C)	91.9336	0.00421952	Biomass
679	Rajella fyllae	deep-water	boreal	boreal	60	3.37	3.6	9.5	0.7	147	2055	NA	NA	hunting macrofauna (predator)	NA	NA	demersal	1908	8.8	NA	barents	norwegian	barents	north	NO	bestcpuehab	SSP2-4.5 (+2.6Â°C)	-2668.62	1.38586	Core biomass
680	Rajella fyllae	deep-water	boreal	boreal	60	3.37	3.6	9.5	0.7	147	2055	NA	NA	hunting macrofauna (predator)	NA	NA	demersal	1908	8.8	NA	barents	norwegian	barents	north	NO	bestcpuehab	SSP5-8.5 (+4.5Â°C)	-3363.42	1.73417	Core biomass
681	Rajella fyllae	deep-water	boreal	boreal	60	3.37	3.6	9.5	0.7	147	2055	NA	NA	hunting macrofauna (predator)	NA	NA	demersal	1908	8.8	NA	barents	norwegian	barents	north	NO	bestcpuehab	SSP5-8.5 (+4.5Â°C)	-2989.8	1.54499	Core range
776	Sprattus sprattus	temperate	boreal	boreal	19.52	3.01	9.5	15.3	4.3	10	150	23292.6	26704.5	selective plankton feeding	1.5	10.05	pelagic	140	11	36644.9	norwegian	south	norwegian	south	HIGHLY COMMERCIAL	cpuehab	SSP5-8.5 (+4.5Â°C)	403.536	-0.148541	Biomass
777	Sprattus sprattus	temperate	boreal	boreal	19.52	3.01	9.5	15.3	4.3	10	150	23292.6	26704.5	selective plankton feeding	1.5	10.05	pelagic	140	11	36644.9	norwegian	south	norwegian	south	HIGHLY COMMERCIAL	cpuehab	SSP2-4.5 (+2.6Â°C)	131.53	-0.0161429	Biomass
684	Rajella fyllae	deep-water	boreal	boreal	60	3.37	3.6	9.5	0.7	147	2055	NA	NA	hunting macrofauna (predator)	NA	NA	demersal	1908	8.8	NA	barents	norwegian	barents	north	NO	PA	SSP1-2.6 (+1.6Â°C)	-416.448	0.261446	Range
685	Reinhardtius hippoglossoides	polar-boreal	arctic-boreal	arctic-boreal	130	4.38	3	4.2	0.5	1	2200	16130	145800	hunting macrofauna (predator)	9	63.74	pelagic	2199	3.7	89030	na	na	north	north	HIGHLY COMMERCIAL	bestcpuehab	SSP5-8.5 (+4.5Â°C)	2183.4	-1.04397	Core range
686	Reinhardtius hippoglossoides	polar-boreal	arctic-boreal	arctic-boreal	130	4.38	3	4.2	0.5	1	2200	16130	145800	hunting macrofauna (predator)	9	63.74	pelagic	2199	3.7	89030	na	na	north	north	HIGHLY COMMERCIAL	bestcpuehab	SSP2-4.5 (+2.6Â°C)	1806.54	-0.858811	Core biomass
687	Reinhardtius hippoglossoides	polar-boreal	arctic-boreal	arctic-boreal	130	4.38	3	4.2	0.5	1	2200	16130	145800	hunting macrofauna (predator)	9	63.74	pelagic	2199	3.7	89030	na	na	north	north	HIGHLY COMMERCIAL	bestcpuehab	SSP5-8.5 (+4.5Â°C)	2195.51	-1.05096	Core biomass
688	Reinhardtius hippoglossoides	polar-boreal	arctic-boreal	arctic-boreal	130	4.38	3	4.2	0.5	1	2200	16130	145800	hunting macrofauna (predator)	9	63.74	pelagic	2199	3.7	89030	na	na	north	north	HIGHLY COMMERCIAL	PA	SSP1-2.6 (+1.6Â°C)	728.924	-0.315227	Range
689	Reinhardtius hippoglossoides	polar-boreal	arctic-boreal	arctic-boreal	130	4.38	3	4.2	0.5	1	2200	16130	145800	hunting macrofauna (predator)	9	63.74	pelagic	2199	3.7	89030	na	na	north	north	HIGHLY COMMERCIAL	bestcpuehab	SSP1-2.6 (+1.6Â°C)	1483.97	-0.69728	Core biomass
690	Reinhardtius hippoglossoides	polar-boreal	arctic-boreal	arctic-boreal	130	4.38	3	4.2	0.5	1	2200	16130	145800	hunting macrofauna (predator)	9	63.74	pelagic	2199	3.7	89030	na	na	north	north	HIGHLY COMMERCIAL	bestcpuehab	SSP1-2.6 (+1.6Â°C)	1409.49	-0.660017	Core range
691	Reinhardtius hippoglossoides	polar-boreal	arctic-boreal	arctic-boreal	130	4.38	3	4.2	0.5	1	2200	16130	145800	hunting macrofauna (predator)	9	63.74	pelagic	2199	3.7	89030	na	na	north	north	HIGHLY COMMERCIAL	bestcpuehab	SSP2-4.5 (+2.6Â°C)	1685.49	-0.798472	Core range
781	Squalus acanthias	temperate-subtrop	boreal	boreal	81.88	4.37	9.9	18.7	4.2	0	1460	4.71	13	hunting macrofauna (predator)	8.75	77.08	pelagic	1460	14.5	11.2143	barents	south	barents	south	NO	cpuehab	SSP1-2.6 (+1.6Â°C)	-181.439	0.141331	Biomass
782	Squalus acanthias	temperate-subtrop	boreal	boreal	81.88	4.37	9.9	18.7	4.2	0	1460	4.71	13	hunting macrofauna (predator)	8.75	77.08	pelagic	1460	14.5	11.2143	barents	south	barents	south	NO	cpuehab	SSP2-4.5 (+2.6Â°C)	-740.285	0.418	Biomass
694	Reinhardtius hippoglossoides	polar-boreal	arctic-boreal	arctic-boreal	130	4.38	3	4.2	0.5	1	2200	16130	145800	hunting macrofauna (predator)	9	63.74	pelagic	2199	3.7	89030	na	na	north	north	HIGHLY COMMERCIAL	PA	SSP2-4.5 (+2.6Â°C)	1595.55	-0.742296	Range
695	Reinhardtius hippoglossoides	polar-boreal	arctic-boreal	arctic-boreal	130	4.38	3	4.2	0.5	1	2200	16130	145800	hunting macrofauna (predator)	9	63.74	pelagic	2199	3.7	89030	na	na	north	north	HIGHLY COMMERCIAL	PA	SSP5-8.5 (+4.5Â°C)	2480.27	-1.18053	Range
789	Squalus acanthias	temperate-subtrop	boreal	boreal	81.88	4.37	9.9	18.7	4.2	0	1460	4.71	13	hunting macrofauna (predator)	8.75	77.08	pelagic	1460	14.5	11.2143	barents	south	barents	south	NO	cpuehab	SSP5-8.5 (+4.5Â°C)	-1998.03	1.03388	Biomass
697	Scomber scombrus	temperate	boreal	boreal	66.6	3.63	10.2	17.5	7	0	1000	192436	788084	variable	1.75	28.49	pelagic	1000	10.5	586478	barents	south	barents	south	HIGHLY COMMERCIAL	PA	SSP2-4.5 (+2.6Â°C)	-281.217	0.188991	Range
698	Scomber scombrus	temperate	boreal	boreal	66.6	3.63	10.2	17.5	7	0	1000	192436	788084	variable	1.75	28.49	pelagic	1000	10.5	586478	barents	south	barents	south	HIGHLY COMMERCIAL	PA	SSP5-8.5 (+4.5Â°C)	-840.266	0.464011	Range
699	Scomber scombrus	temperate	boreal	boreal	66.6	3.63	10.2	17.5	7	0	1000	192436	788084	variable	1.75	28.49	pelagic	1000	10.5	586478	barents	south	barents	south	HIGHLY COMMERCIAL	PA	SSP1-2.6 (+1.6Â°C)	-55.1877	0.0769815	Range
700	Scophthalmus maximus	temperate	boreal	boreal	122	4.36	9.4	11.9	5.9	20	70	5e+06	1.5e+07	hunting macrofauna (predator)	3	32.45	demersal	50	6	12500000	norwegian	south	norwegian	south	COMMERCIAL	bestcpuehab	SSP2-4.5 (+2.6Â°C)	-176.168	0.136155	Core biomass
701	Scophthalmus maximus	temperate	boreal	boreal	122	4.36	9.4	11.9	5.9	20	70	5e+06	1.5e+07	hunting macrofauna (predator)	3	32.45	demersal	50	6	12500000	norwegian	south	norwegian	south	COMMERCIAL	bestcpuehab	SSP5-8.5 (+4.5Â°C)	-445.608	0.268851	Core biomass
795	Trachinus draco	temperate	boreal	boreal	53	4.18	10.9	18.7	8.7	1	150	NA	NA	hunting macrofauna (predator)	NA	12.01	demersal	149	10	NA	norwegian	south	norwegian	south	NO	cpuehab	SSP2-4.5 (+2.6Â°C)	-87.5333	0.0975099	Biomass
703	Scophthalmus maximus	temperate	boreal	boreal	122	4.36	9.4	11.9	5.9	20	70	5e+06	1.5e+07	hunting macrofauna (predator)	3	32.45	demersal	50	6	12500000	norwegian	south	norwegian	south	COMMERCIAL	bestcpuehab	SSP1-2.6 (+1.6Â°C)	-190.462	0.143633	Core range
704	Scophthalmus maximus	temperate	boreal	boreal	122	4.36	9.4	11.9	5.9	20	70	5e+06	1.5e+07	hunting macrofauna (predator)	3	32.45	demersal	50	6	12500000	norwegian	south	norwegian	south	COMMERCIAL	PA	SSP5-8.5 (+4.5Â°C)	40.4928	0.029225	Range
705	Scophthalmus maximus	temperate	boreal	boreal	122	4.36	9.4	11.9	5.9	20	70	5e+06	1.5e+07	hunting macrofauna (predator)	3	32.45	demersal	50	6	12500000	norwegian	south	norwegian	south	COMMERCIAL	bestcpuehab	SSP5-8.5 (+4.5Â°C)	-411.84	0.252207	Core range
706	Scophthalmus maximus	temperate	boreal	boreal	122	4.36	9.4	11.9	5.9	20	70	5e+06	1.5e+07	hunting macrofauna (predator)	3	32.45	demersal	50	6	12500000	norwegian	south	norwegian	south	COMMERCIAL	bestcpuehab	SSP1-2.6 (+1.6Â°C)	-210.932	0.153684	Core biomass
707	Scophthalmus maximus	temperate	boreal	boreal	122	4.36	9.4	11.9	5.9	20	70	5e+06	1.5e+07	hunting macrofauna (predator)	3	32.45	demersal	50	6	12500000	norwegian	south	norwegian	south	COMMERCIAL	bestcpuehab	SSP2-4.5 (+2.6Â°C)	-150.035	0.123345	Core range
708	Scophthalmus maximus	temperate	boreal	boreal	122	4.36	9.4	11.9	5.9	20	70	5e+06	1.5e+07	hunting macrofauna (predator)	3	32.45	demersal	50	6	12500000	norwegian	south	norwegian	south	COMMERCIAL	PA	SSP2-4.5 (+2.6Â°C)	80.5802	0.00949186	Range
709	Scophthalmus maximus	temperate	boreal	boreal	122	4.36	9.4	11.9	5.9	20	70	5e+06	1.5e+07	hunting macrofauna (predator)	3	32.45	demersal	50	6	12500000	norwegian	south	norwegian	south	COMMERCIAL	PA	SSP1-2.6 (+1.6Â°C)	94.4144	0.00246218	Range
798	Trachinus draco	temperate	boreal	boreal	53	4.18	10.9	18.7	8.7	1	150	NA	NA	hunting macrofauna (predator)	NA	12.01	demersal	149	10	NA	norwegian	south	norwegian	south	NO	cpuehab	SSP1-2.6 (+1.6Â°C)	-32.1739	0.0678378	Biomass
801	Trachinus draco	temperate	boreal	boreal	53	4.18	10.9	18.7	8.7	1	150	NA	NA	hunting macrofauna (predator)	NA	12.01	demersal	149	10	NA	norwegian	south	norwegian	south	NO	cpuehab	SSP5-8.5 (+4.5Â°C)	-586.344	0.340223	Biomass
712	Scophthalmus rhombus	temperate	boreal	boreal	75	4.42	11.2	19.5	8.4	5	50	NA	NA	hunting macrofauna (predator)	5	32.2	demersal	45	11.1	NA	norwegian	south	norwegian	south	COMMERCIAL	PA	SSP2-4.5 (+2.6Â°C)	11.3494	0.0445114	Range
713	Scophthalmus rhombus	temperate	boreal	boreal	75	4.42	11.2	19.5	8.4	5	50	NA	NA	hunting macrofauna (predator)	5	32.2	demersal	45	11.1	NA	norwegian	south	norwegian	south	COMMERCIAL	PA	SSP1-2.6 (+1.6Â°C)	52.399	0.0241153	Range
714	Scophthalmus rhombus	temperate	boreal	boreal	75	4.42	11.2	19.5	8.4	5	50	NA	NA	hunting macrofauna (predator)	5	32.2	demersal	45	11.1	NA	norwegian	south	norwegian	south	COMMERCIAL	PA	SSP5-8.5 (+4.5Â°C)	-86.3616	0.0926245	Range
715	Scyliorhinus canicula	subtropical	subtropical	subtropical	100	3.82	10.1	16.2	7.2	10	780	48.33	70.25	hunting macrofauna (predator)	3	53.86	demersal	770	9	83.4583	north	south	north	south	NO	PA	SSP5-8.5 (+4.5Â°C)	-764.905	0.428165	Range
716	Scyliorhinus canicula	subtropical	subtropical	subtropical	100	3.82	10.1	16.2	7.2	10	780	48.33	70.25	hunting macrofauna (predator)	3	53.86	demersal	770	9	83.4583	north	south	north	south	NO	bestcpuehab	SSP2-4.5 (+2.6Â°C)	-793.722	0.453735	Core range
717	Scyliorhinus canicula	subtropical	subtropical	subtropical	100	3.82	10.1	16.2	7.2	10	780	48.33	70.25	hunting macrofauna (predator)	3	53.86	demersal	770	9	83.4583	north	south	north	south	NO	bestcpuehab	SSP1-2.6 (+1.6Â°C)	-283.673	0.200488	Core biomass
718	Scyliorhinus canicula	subtropical	subtropical	subtropical	100	3.82	10.1	16.2	7.2	10	780	48.33	70.25	hunting macrofauna (predator)	3	53.86	demersal	770	9	83.4583	north	south	north	south	NO	bestcpuehab	SSP2-4.5 (+2.6Â°C)	-926.36	0.526665	Core biomass
719	Scyliorhinus canicula	subtropical	subtropical	subtropical	100	3.82	10.1	16.2	7.2	10	780	48.33	70.25	hunting macrofauna (predator)	3	53.86	demersal	770	9	83.4583	north	south	north	south	NO	PA	SSP2-4.5 (+2.6Â°C)	-227.214	0.164869	Range
720	Scyliorhinus canicula	subtropical	subtropical	subtropical	100	3.82	10.1	16.2	7.2	10	780	48.33	70.25	hunting macrofauna (predator)	3	53.86	demersal	770	9	83.4583	north	south	north	south	NO	bestcpuehab	SSP1-2.6 (+1.6Â°C)	6.26061	0.053056	Core range
721	Scyliorhinus canicula	subtropical	subtropical	subtropical	100	3.82	10.1	16.2	7.2	10	780	48.33	70.25	hunting macrofauna (predator)	3	53.86	demersal	770	9	83.4583	north	south	north	south	NO	PA	SSP1-2.6 (+1.6Â°C)	13.9783	0.0445107	Range
850	Trisopterus esmarkii	temperate	boreal	boreal	35	3.68	7.8	10.1	5.9	50	300	27000	207745	hunting macrofauna (predator)	1	15.15	pelagic	250	4.2	130872	barents	north	barents	south	HIGHLY COMMERCIAL	cpuehab	SSP2-4.5 (+2.6Â°C)	-2248.4	1.16439	Biomass
851	Trisopterus esmarkii	temperate	boreal	boreal	35	3.68	7.8	10.1	5.9	50	300	27000	207745	hunting macrofauna (predator)	1	15.15	pelagic	250	4.2	130872	barents	north	barents	south	HIGHLY COMMERCIAL	cpuehab	SSP5-8.5 (+4.5Â°C)	-6023.03	3.02108	Biomass
852	Trisopterus esmarkii	temperate	boreal	boreal	35	3.68	7.8	10.1	5.9	50	300	27000	207745	hunting macrofauna (predator)	1	15.15	pelagic	250	4.2	130872	barents	north	barents	south	HIGHLY COMMERCIAL	cpuehab	SSP1-2.6 (+1.6Â°C)	-729.143	0.41285	Biomass
725	Scyliorhinus canicula	subtropical	subtropical	subtropical	100	3.82	10.1	16.2	7.2	10	780	48.33	70.25	hunting macrofauna (predator)	3	53.86	demersal	770	9	83.4583	north	south	north	south	NO	bestcpuehab	SSP5-8.5 (+4.5Â°C)	-1627.07	0.858404	Core range
726	Scyliorhinus canicula	subtropical	subtropical	subtropical	100	3.82	10.1	16.2	7.2	10	780	48.33	70.25	hunting macrofauna (predator)	3	53.86	demersal	770	9	83.4583	north	south	north	south	NO	bestcpuehab	SSP5-8.5 (+4.5Â°C)	-1987.43	1.04145	Core biomass
727	Sebastes mentella	polar-temperate	boreal	boreal	77.5	4.19	3.6	6.6	0.4	300	1441	19387.5	78900	hunting macrofauna (predator)	11	31.66	pelagic	1141	6.2	58837.5	barents	south	north	norwegian	COMMERCIAL	PA	SSP5-8.5 (+4.5Â°C)	1321.42	-0.601062	Range
728	Sebastes mentella	polar-temperate	boreal	boreal	77.5	4.19	3.6	6.6	0.4	300	1441	19387.5	78900	hunting macrofauna (predator)	11	31.66	pelagic	1141	6.2	58837.5	barents	south	north	norwegian	COMMERCIAL	bestcpuehab	SSP2-4.5 (+2.6Â°C)	-332.322	0.220289	Core range
729	Sebastes mentella	polar-temperate	boreal	boreal	77.5	4.19	3.6	6.6	0.4	300	1441	19387.5	78900	hunting macrofauna (predator)	11	31.66	pelagic	1141	6.2	58837.5	barents	south	north	norwegian	COMMERCIAL	PA	SSP1-2.6 (+1.6Â°C)	174.56	-0.0371661	Range
730	Sebastes mentella	polar-temperate	boreal	boreal	77.5	4.19	3.6	6.6	0.4	300	1441	19387.5	78900	hunting macrofauna (predator)	11	31.66	pelagic	1141	6.2	58837.5	barents	south	north	norwegian	COMMERCIAL	bestcpuehab	SSP1-2.6 (+1.6Â°C)	-121.988	0.118473	Core biomass
731	Sebastes mentella	polar-temperate	boreal	boreal	77.5	4.19	3.6	6.6	0.4	300	1441	19387.5	78900	hunting macrofauna (predator)	11	31.66	pelagic	1141	6.2	58837.5	barents	south	north	norwegian	COMMERCIAL	bestcpuehab	SSP2-4.5 (+2.6Â°C)	-165.196	0.140026	Core biomass
732	Sebastes mentella	polar-temperate	boreal	boreal	77.5	4.19	3.6	6.6	0.4	300	1441	19387.5	78900	hunting macrofauna (predator)	11	31.66	pelagic	1141	6.2	58837.5	barents	south	north	norwegian	COMMERCIAL	bestcpuehab	SSP5-8.5 (+4.5Â°C)	1052.05	-0.45927	Core biomass
733	Sebastes mentella	polar-temperate	boreal	boreal	77.5	4.19	3.6	6.6	0.4	300	1441	19387.5	78900	hunting macrofauna (predator)	11	31.66	pelagic	1141	6.2	58837.5	barents	south	north	norwegian	COMMERCIAL	bestcpuehab	SSP5-8.5 (+4.5Â°C)	716.953	-0.293973	Core range
734	Sebastes mentella	polar-temperate	boreal	boreal	77.5	4.19	3.6	6.6	0.4	300	1441	19387.5	78900	hunting macrofauna (predator)	11	31.66	pelagic	1141	6.2	58837.5	barents	south	north	norwegian	COMMERCIAL	PA	SSP2-4.5 (+2.6Â°C)	387.852	-0.143063	Range
735	Sebastes mentella	polar-temperate	boreal	boreal	77.5	4.19	3.6	6.6	0.4	300	1441	19387.5	78900	hunting macrofauna (predator)	11	31.66	pelagic	1141	6.2	58837.5	barents	south	north	norwegian	COMMERCIAL	bestcpuehab	SSP1-2.6 (+1.6Â°C)	-185.224	0.147878	Core range
862	Trisopterus minutus	temperate	boreal	boreal	40	3.73	10	13	7.2	1	440	1236	21463	hunting macrofauna (predator)	1	13.43	pelagic	439	5.8	11967.5	norwegian	south	norwegian	south	COMMERCIAL	cpuehab	SSP2-4.5 (+2.6Â°C)	-1181.65	0.638062	Biomass
865	Trisopterus minutus	temperate	boreal	boreal	40	3.73	10	13	7.2	1	440	1236	21463	hunting macrofauna (predator)	1	13.43	pelagic	439	5.8	11967.5	norwegian	south	norwegian	south	COMMERCIAL	cpuehab	SSP1-2.6 (+1.6Â°C)	-440.391	0.26834	Biomass
866	Trisopterus minutus	temperate	boreal	boreal	40	3.73	10	13	7.2	1	440	1236	21463	hunting macrofauna (predator)	1	13.43	pelagic	439	5.8	11967.5	norwegian	south	norwegian	south	COMMERCIAL	cpuehab	SSP5-8.5 (+4.5Â°C)	-3251.68	1.65441	Biomass
739	Sebastes norvegicus	polar-temperate	boreal	boreal	100	4.04	3.7	9.3	0.6	100	1000	31791.8	232947	hunting macrofauna (predator)	10	33.23	pelagic	900	8.7	148265	barents	north	barents	norwegian	HIGHLY COMMERCIAL	bestcpuehab	SSP1-2.6 (+1.6Â°C)	-880.977	0.489772	Core biomass
740	Sebastes norvegicus	polar-temperate	boreal	boreal	100	4.04	3.7	9.3	0.6	100	1000	31791.8	232947	hunting macrofauna (predator)	10	33.23	pelagic	900	8.7	148265	barents	north	barents	norwegian	HIGHLY COMMERCIAL	PA	SSP1-2.6 (+1.6Â°C)	-720.224	0.412069	Range
158	Chimaera monstrosa	deep-water	deep-water	deep-water	150	3.75	7.9	14.1	3.7	40	1400	NA	NA	hunting macrofauna (predator)	11.2	43.3	demersal	1360	10.4	NA	norwegian	south	norwegian	south	NO	cpuehab	SSP1-2.6 (+1.6Â°C)	-600.658	0.349013	Biomass
742	Sebastes norvegicus	polar-temperate	boreal	boreal	100	4.04	3.7	9.3	0.6	100	1000	31791.8	232947	hunting macrofauna (predator)	10	33.23	pelagic	900	8.7	148265	barents	north	barents	norwegian	HIGHLY COMMERCIAL	PA	SSP2-4.5 (+2.6Â°C)	-1295.66	0.698192	Range
743	Sebastes norvegicus	polar-temperate	boreal	boreal	100	4.04	3.7	9.3	0.6	100	1000	31791.8	232947	hunting macrofauna (predator)	10	33.23	pelagic	900	8.7	148265	barents	north	barents	norwegian	HIGHLY COMMERCIAL	PA	SSP5-8.5 (+4.5Â°C)	-1926.65	1.00951	Range
744	Sebastes norvegicus	polar-temperate	boreal	boreal	100	4.04	3.7	9.3	0.6	100	1000	31791.8	232947	hunting macrofauna (predator)	10	33.23	pelagic	900	8.7	148265	barents	north	barents	norwegian	HIGHLY COMMERCIAL	bestcpuehab	SSP5-8.5 (+4.5Â°C)	-6624.9	3.31783	Core range
159	Chimaera monstrosa	deep-water	deep-water	deep-water	150	3.75	7.9	14.1	3.7	40	1400	NA	NA	hunting macrofauna (predator)	11.2	43.3	demersal	1360	10.4	NA	norwegian	south	norwegian	south	NO	cpuehab	SSP2-4.5 (+2.6Â°C)	-2315.75	1.19648	Biomass
746	Sebastes norvegicus	polar-temperate	boreal	boreal	100	4.04	3.7	9.3	0.6	100	1000	31791.8	232947	hunting macrofauna (predator)	10	33.23	pelagic	900	8.7	148265	barents	north	barents	norwegian	HIGHLY COMMERCIAL	bestcpuehab	SSP2-4.5 (+2.6Â°C)	-2220.39	1.15222	Core biomass
747	Sebastes norvegicus	polar-temperate	boreal	boreal	100	4.04	3.7	9.3	0.6	100	1000	31791.8	232947	hunting macrofauna (predator)	10	33.23	pelagic	900	8.7	148265	barents	north	barents	norwegian	HIGHLY COMMERCIAL	bestcpuehab	SSP5-8.5 (+4.5Â°C)	-7244.71	3.61989	Core biomass
748	Sebastes norvegicus	polar-temperate	boreal	boreal	100	4.04	3.7	9.3	0.6	100	1000	31791.8	232947	hunting macrofauna (predator)	10	33.23	pelagic	900	8.7	148265	barents	north	barents	norwegian	HIGHLY COMMERCIAL	bestcpuehab	SSP1-2.6 (+1.6Â°C)	-951.236	0.525297	Core range
749	Sebastes norvegicus	polar-temperate	boreal	boreal	100	4.04	3.7	9.3	0.6	100	1000	31791.8	232947	hunting macrofauna (predator)	10	33.23	pelagic	900	8.7	148265	barents	north	barents	norwegian	HIGHLY COMMERCIAL	bestcpuehab	SSP2-4.5 (+2.6Â°C)	-2130.21	1.10849	Core range
161	Chimaera monstrosa	deep-water	deep-water	deep-water	150	3.75	7.9	14.1	3.7	40	1400	NA	NA	hunting macrofauna (predator)	11.2	43.3	demersal	1360	10.4	NA	norwegian	south	norwegian	south	NO	cpuehab	SSP5-8.5 (+4.5Â°C)	-6594.73	3.29972	Biomass
751	Sebastes viviparus	temperate	boreal	boreal	66.5	4.03	7.8	9.8	6.8	50	300	19219.7	137398	hunting macrofauna (predator)	20	12.5	demersal	250	3	87918.5	norwegian	north	barents	north	NO	PA	SSP2-4.5 (+2.6Â°C)	-1668.09	0.879046	Range
752	Sebastes viviparus	temperate	boreal	boreal	66.5	4.03	7.8	9.8	6.8	50	300	19219.7	137398	hunting macrofauna (predator)	20	12.5	demersal	250	3	87918.5	norwegian	north	barents	north	NO	bestcpuehab	SSP1-2.6 (+1.6Â°C)	-712.89	0.404782	Core biomass
753	Sebastes viviparus	temperate	boreal	boreal	66.5	4.03	7.8	9.8	6.8	50	300	19219.7	137398	hunting macrofauna (predator)	20	12.5	demersal	250	3	87918.5	norwegian	north	barents	north	NO	bestcpuehab	SSP2-4.5 (+2.6Â°C)	-2368.68	1.22293	Core biomass
754	Sebastes viviparus	temperate	boreal	boreal	66.5	4.03	7.8	9.8	6.8	50	300	19219.7	137398	hunting macrofauna (predator)	20	12.5	demersal	250	3	87918.5	norwegian	north	barents	north	NO	PA	SSP1-2.6 (+1.6Â°C)	-561.205	0.331458	Range
755	Sebastes viviparus	temperate	boreal	boreal	66.5	4.03	7.8	9.8	6.8	50	300	19219.7	137398	hunting macrofauna (predator)	20	12.5	demersal	250	3	87918.5	norwegian	north	barents	north	NO	bestcpuehab	SSP1-2.6 (+1.6Â°C)	-822.114	0.457555	Core range
756	Sebastes viviparus	temperate	boreal	boreal	66.5	4.03	7.8	9.8	6.8	50	300	19219.7	137398	hunting macrofauna (predator)	20	12.5	demersal	250	3	87918.5	norwegian	north	barents	north	NO	bestcpuehab	SSP2-4.5 (+2.6Â°C)	-2165.6	1.12165	Core range
217	Etmopterus spinax	deep-water	deep-water	deep-water	60	4.14	9.2	14.2	5.8	70	2490	6	20	hunting macrofauna (predator)	NA	34.5	demersal	2420	8.4	16	norwegian	south	norwegian	south	NO	cpuehab	SSP1-2.6 (+1.6Â°C)	-657.021	0.375959	Biomass
225	Etmopterus spinax	deep-water	deep-water	deep-water	60	4.14	9.2	14.2	5.8	70	2490	6	20	hunting macrofauna (predator)	NA	34.5	demersal	2420	8.4	16	norwegian	south	norwegian	south	NO	cpuehab	SSP5-8.5 (+4.5Â°C)	-5982.15	2.99889	Biomass
226	Etmopterus spinax	deep-water	deep-water	deep-water	60	4.14	9.2	14.2	5.8	70	2490	6	20	hunting macrofauna (predator)	NA	34.5	demersal	2420	8.4	16	norwegian	south	norwegian	south	NO	cpuehab	SSP2-4.5 (+2.6Â°C)	-2252.55	1.1642	Biomass
760	Sebastes viviparus	temperate	boreal	boreal	66.5	4.03	7.8	9.8	6.8	50	300	19219.7	137398	hunting macrofauna (predator)	20	12.5	demersal	250	3	87918.5	norwegian	north	barents	north	NO	bestcpuehab	SSP5-8.5 (+4.5Â°C)	-6459.71	3.23336	Core range
761	Sebastes viviparus	temperate	boreal	boreal	66.5	4.03	7.8	9.8	6.8	50	300	19219.7	137398	hunting macrofauna (predator)	20	12.5	demersal	250	3	87918.5	norwegian	north	barents	north	NO	bestcpuehab	SSP5-8.5 (+4.5Â°C)	-7318.61	3.655	Core biomass
762	Sebastes viviparus	temperate	boreal	boreal	66.5	4.03	7.8	9.8	6.8	50	300	19219.7	137398	hunting macrofauna (predator)	20	12.5	demersal	250	3	87918.5	norwegian	north	barents	north	NO	PA	SSP5-8.5 (+4.5Â°C)	-2855.25	1.46532	Range
763	Solea solea	temperate		temperate	85.4	3.21	11.4	20	9	0	150	76000	303850	hunting macrofauna (predator)	2.75	26.19	demersal	150	11	227925	norwegian	south	norwegian	south	HIGHLY COMMERCIAL	PA	SSP2-4.5 (+2.6Â°C)	-85.9803	0.0924182	Range
764	Solea solea	temperate		temperate	85.4	3.21	11.4	20	9	0	150	76000	303850	hunting macrofauna (predator)	2.75	26.19	demersal	150	11	227925	norwegian	south	norwegian	south	HIGHLY COMMERCIAL	PA	SSP5-8.5 (+4.5Â°C)	-250.53	0.173456	Range
765	Solea solea	temperate		temperate	85.4	3.21	11.4	20	9	0	150	76000	303850	hunting macrofauna (predator)	2.75	26.19	demersal	150	11	227925	norwegian	south	norwegian	south	HIGHLY COMMERCIAL	PA	SSP1-2.6 (+1.6Â°C)	26.0227	0.0367711	Range
268	Galeus melastomus	deep-water	deep-water	deep-water	90	4.17	10.3	14.4	4.4	55	1873	37.67	74	hunting macrofauna (predator)	3	58.59	demersal	1818	10	74.6667	north	south	north	south	NO	cpuehab	SSP1-2.6 (+1.6Â°C)	-595.547	0.34519	Biomass
767	Sprattus sprattus	temperate	boreal	boreal	19.52	3.01	9.5	15.3	4.3	10	150	23292.6	26704.5	selective plankton feeding	1.5	10.05	pelagic	140	11	36644.9	norwegian	south	norwegian	south	HIGHLY COMMERCIAL	bestcpuehab	SSP1-2.6 (+1.6Â°C)	88.775	0.00561978	Core biomass
768	Sprattus sprattus	temperate	boreal	boreal	19.52	3.01	9.5	15.3	4.3	10	150	23292.6	26704.5	selective plankton feeding	1.5	10.05	pelagic	140	11	36644.9	norwegian	south	norwegian	south	HIGHLY COMMERCIAL	bestcpuehab	SSP2-4.5 (+2.6Â°C)	132.585	-0.0170398	Core biomass
769	Sprattus sprattus	temperate	boreal	boreal	19.52	3.01	9.5	15.3	4.3	10	150	23292.6	26704.5	selective plankton feeding	1.5	10.05	pelagic	140	11	36644.9	norwegian	south	norwegian	south	HIGHLY COMMERCIAL	bestcpuehab	SSP5-8.5 (+4.5Â°C)	519.027	-0.205229	Core biomass
770	Sprattus sprattus	temperate	boreal	boreal	19.52	3.01	9.5	15.3	4.3	10	150	23292.6	26704.5	selective plankton feeding	1.5	10.05	pelagic	140	11	36644.9	norwegian	south	norwegian	south	HIGHLY COMMERCIAL	bestcpuehab	SSP1-2.6 (+1.6Â°C)	116.195	-0.00797963	Core range
771	Sprattus sprattus	temperate	boreal	boreal	19.52	3.01	9.5	15.3	4.3	10	150	23292.6	26704.5	selective plankton feeding	1.5	10.05	pelagic	140	11	36644.9	norwegian	south	norwegian	south	HIGHLY COMMERCIAL	bestcpuehab	SSP2-4.5 (+2.6Â°C)	148.99	-0.024618	Core range
772	Sprattus sprattus	temperate	boreal	boreal	19.52	3.01	9.5	15.3	4.3	10	150	23292.6	26704.5	selective plankton feeding	1.5	10.05	pelagic	140	11	36644.9	norwegian	south	norwegian	south	HIGHLY COMMERCIAL	bestcpuehab	SSP5-8.5 (+4.5Â°C)	459.331	-0.176231	Core range
773	Sprattus sprattus	temperate	boreal	boreal	19.52	3.01	9.5	15.3	4.3	10	150	23292.6	26704.5	selective plankton feeding	1.5	10.05	pelagic	140	11	36644.9	norwegian	south	norwegian	south	HIGHLY COMMERCIAL	PA	SSP1-2.6 (+1.6Â°C)	15.1311	0.0423458	Range
774	Sprattus sprattus	temperate	boreal	boreal	19.52	3.01	9.5	15.3	4.3	10	150	23292.6	26704.5	selective plankton feeding	1.5	10.05	pelagic	140	11	36644.9	norwegian	south	norwegian	south	HIGHLY COMMERCIAL	PA	SSP2-4.5 (+2.6Â°C)	-53.9582	0.0766556	Range
775	Sprattus sprattus	temperate	boreal	boreal	19.52	3.01	9.5	15.3	4.3	10	150	23292.6	26704.5	selective plankton feeding	1.5	10.05	pelagic	140	11	36644.9	norwegian	south	norwegian	south	HIGHLY COMMERCIAL	PA	SSP5-8.5 (+4.5Â°C)	-130.284	0.114442	Range
277	Galeus melastomus	deep-water	deep-water	deep-water	90	4.17	10.3	14.4	4.4	55	1873	37.67	74	hunting macrofauna (predator)	3	58.59	demersal	1818	10	74.6667	north	south	north	south	NO	cpuehab	SSP2-4.5 (+2.6Â°C)	-2063.91	1.07084	Biomass
278	Galeus melastomus	deep-water	deep-water	deep-water	90	4.17	10.3	14.4	4.4	55	1873	37.67	74	hunting macrofauna (predator)	3	58.59	demersal	1818	10	74.6667	north	south	north	south	NO	cpuehab	SSP5-8.5 (+4.5Â°C)	-5087.69	2.55928	Biomass
778	Squalus acanthias	temperate-subtrop	boreal	boreal	81.88	4.37	9.9	18.7	4.2	0	1460	4.71	13	hunting macrofauna (predator)	8.75	77.08	pelagic	1460	14.5	11.2143	barents	south	barents	south	NO	PA	SSP2-4.5 (+2.6Â°C)	-466.376	0.281073	Range
779	Squalus acanthias	temperate-subtrop	boreal	boreal	81.88	4.37	9.9	18.7	4.2	0	1460	4.71	13	hunting macrofauna (predator)	8.75	77.08	pelagic	1460	14.5	11.2143	barents	south	barents	south	NO	PA	SSP5-8.5 (+4.5Â°C)	-1568.6	0.822786	Range
780	Squalus acanthias	temperate-subtrop	boreal	boreal	81.88	4.37	9.9	18.7	4.2	0	1460	4.71	13	hunting macrofauna (predator)	8.75	77.08	pelagic	1460	14.5	11.2143	barents	south	barents	south	NO	PA	SSP1-2.6 (+1.6Â°C)	-171.424	0.135062	Range
298	Helicolenus dactylopterus	deep-water	deep-water	deep-water	50	3.94	10.6	18.1	4	50	1100	31767	428343	hunting macrofauna (predator)	15	29	demersal	1050	14.1	245938	norwegian	south	norwegian	south	NO	cpuehab	SSP1-2.6 (+1.6Â°C)	-1082.48	0.589043	Biomass
299	Helicolenus dactylopterus	deep-water	deep-water	deep-water	50	3.94	10.6	18.1	4	50	1100	31767	428343	hunting macrofauna (predator)	15	29	demersal	1050	14.1	245938	norwegian	south	norwegian	south	NO	cpuehab	SSP2-4.5 (+2.6Â°C)	-2543.93	1.31346	Biomass
783	Squalus acanthias	temperate-subtrop	boreal	boreal	81.88	4.37	9.9	18.7	4.2	0	1460	4.71	13	hunting macrofauna (predator)	8.75	77.08	pelagic	1460	14.5	11.2143	barents	south	barents	south	NO	bestcpuehab	SSP1-2.6 (+1.6Â°C)	-543.914	0.323939	Core biomass
784	Squalus acanthias	temperate-subtrop	boreal	boreal	81.88	4.37	9.9	18.7	4.2	0	1460	4.71	13	hunting macrofauna (predator)	8.75	77.08	pelagic	1460	14.5	11.2143	barents	south	barents	south	NO	bestcpuehab	SSP2-4.5 (+2.6Â°C)	-1936.65	1.01297	Core biomass
785	Squalus acanthias	temperate-subtrop	boreal	boreal	81.88	4.37	9.9	18.7	4.2	0	1460	4.71	13	hunting macrofauna (predator)	8.75	77.08	pelagic	1460	14.5	11.2143	barents	south	barents	south	NO	bestcpuehab	SSP5-8.5 (+4.5Â°C)	-4525.69	2.27973	Core biomass
786	Squalus acanthias	temperate-subtrop	boreal	boreal	81.88	4.37	9.9	18.7	4.2	0	1460	4.71	13	hunting macrofauna (predator)	8.75	77.08	pelagic	1460	14.5	11.2143	barents	south	barents	south	NO	bestcpuehab	SSP1-2.6 (+1.6Â°C)	-459.514	0.280475	Core range
787	Squalus acanthias	temperate-subtrop	boreal	boreal	81.88	4.37	9.9	18.7	4.2	0	1460	4.71	13	hunting macrofauna (predator)	8.75	77.08	pelagic	1460	14.5	11.2143	barents	south	barents	south	NO	bestcpuehab	SSP2-4.5 (+2.6Â°C)	-1475.71	0.784041	Core range
788	Squalus acanthias	temperate-subtrop	boreal	boreal	81.88	4.37	9.9	18.7	4.2	0	1460	4.71	13	hunting macrofauna (predator)	8.75	77.08	pelagic	1460	14.5	11.2143	barents	south	barents	south	NO	bestcpuehab	SSP5-8.5 (+4.5Â°C)	-3591.05	1.81944	Core range
300	Helicolenus dactylopterus	deep-water	deep-water	deep-water	50	3.94	10.6	18.1	4	50	1100	31767	428343	hunting macrofauna (predator)	15	29	demersal	1050	14.1	245938	norwegian	south	norwegian	south	NO	cpuehab	SSP5-8.5 (+4.5Â°C)	-8588.86	4.28185	Biomass
790	Trachinus draco	temperate	boreal	boreal	53	4.18	10.9	18.7	8.7	1	150	NA	NA	hunting macrofauna (predator)	NA	12.01	demersal	149	10	NA	norwegian	south	norwegian	south	NO	bestcpuehab	SSP1-2.6 (+1.6Â°C)	-38.5872	0.0710342	Core biomass
791	Trachinus draco	temperate	boreal	boreal	53	4.18	10.9	18.7	8.7	1	150	NA	NA	hunting macrofauna (predator)	NA	12.01	demersal	149	10	NA	norwegian	south	norwegian	south	NO	bestcpuehab	SSP1-2.6 (+1.6Â°C)	147.013	-0.0231749	Core range
792	Trachinus draco	temperate	boreal	boreal	53	4.18	10.9	18.7	8.7	1	150	NA	NA	hunting macrofauna (predator)	NA	12.01	demersal	149	10	NA	norwegian	south	norwegian	south	NO	bestcpuehab	SSP2-4.5 (+2.6Â°C)	86.9015	0.00764007	Core range
793	Trachinus draco	temperate	boreal	boreal	53	4.18	10.9	18.7	8.7	1	150	NA	NA	hunting macrofauna (predator)	NA	12.01	demersal	149	10	NA	norwegian	south	norwegian	south	NO	PA	SSP1-2.6 (+1.6Â°C)	8.51388	0.0457353	Range
794	Trachinus draco	temperate	boreal	boreal	53	4.18	10.9	18.7	8.7	1	150	NA	NA	hunting macrofauna (predator)	NA	12.01	demersal	149	10	NA	norwegian	south	norwegian	south	NO	PA	SSP5-8.5 (+4.5Â°C)	-141.535	0.119914	Range
475	Lycodes vahlii	deep-water		deep-water	52	3.4	3.2	5.6	1.4	39	1200	NA	NA	hunting macrofauna (predator)	NA	NA	demersal	1161	4.2	NA	norwegian	north	norwegian	north	NO	cpuehab	SSP1-2.6 (+1.6Â°C)	-45.9522	0.0692977	Biomass
796	Trachinus draco	temperate	boreal	boreal	53	4.18	10.9	18.7	8.7	1	150	NA	NA	hunting macrofauna (predator)	NA	12.01	demersal	149	10	NA	norwegian	south	norwegian	south	NO	bestcpuehab	SSP2-4.5 (+2.6Â°C)	-76.5634	0.0922382	Core biomass
797	Trachinus draco	temperate	boreal	boreal	53	4.18	10.9	18.7	8.7	1	150	NA	NA	hunting macrofauna (predator)	NA	12.01	demersal	149	10	NA	norwegian	south	norwegian	south	NO	PA	SSP2-4.5 (+2.6Â°C)	-49.9677	0.0749419	Range
476	Lycodes vahlii	deep-water		deep-water	52	3.4	3.2	5.6	1.4	39	1200	NA	NA	hunting macrofauna (predator)	NA	NA	demersal	1161	4.2	NA	norwegian	north	norwegian	north	NO	cpuehab	SSP2-4.5 (+2.6Â°C)	-868.527	0.475255	Biomass
799	Trachinus draco	temperate	boreal	boreal	53	4.18	10.9	18.7	8.7	1	150	NA	NA	hunting macrofauna (predator)	NA	12.01	demersal	149	10	NA	norwegian	south	norwegian	south	NO	bestcpuehab	SSP5-8.5 (+4.5Â°C)	-596.101	0.34499	Core biomass
800	Trachinus draco	temperate	boreal	boreal	53	4.18	10.9	18.7	8.7	1	150	NA	NA	hunting macrofauna (predator)	NA	12.01	demersal	149	10	NA	norwegian	south	norwegian	south	NO	bestcpuehab	SSP5-8.5 (+4.5Â°C)	-71.8616	0.0839559	Core range
479	Lycodes vahlii	deep-water		deep-water	52	3.4	3.2	5.6	1.4	39	1200	NA	NA	hunting macrofauna (predator)	NA	NA	demersal	1161	4.2	NA	norwegian	north	norwegian	north	NO	cpuehab	SSP5-8.5 (+4.5Â°C)	-1504.23	0.793641	Biomass
802	Trachurus trachurus	temperate-subtrop	subtropical	subtropical	70	3.71	13.3	16.6	10.6	0	1050	129759	419978	hunting macrofauna (predator)	3.33	22.91	pelagic	1050	6	339748	norwegian	south	norwegian	south	HIGHLY COMMERCIAL	PA	SSP1-2.6 (+1.6Â°C)	14.8259	0.0426113	Range
803	Trachurus trachurus	temperate-subtrop	subtropical	subtropical	70	3.71	13.3	16.6	10.6	0	1050	129759	419978	hunting macrofauna (predator)	3.33	22.91	pelagic	1050	6	339748	norwegian	south	norwegian	south	HIGHLY COMMERCIAL	PA	SSP2-4.5 (+2.6Â°C)	-118.335	0.108247	Range
804	Trachurus trachurus	temperate-subtrop	subtropical	subtropical	70	3.71	13.3	16.6	10.6	0	1050	129759	419978	hunting macrofauna (predator)	3.33	22.91	pelagic	1050	6	339748	norwegian	south	norwegian	south	HIGHLY COMMERCIAL	bestcpuehab	SSP1-2.6 (+1.6Â°C)	-601.808	0.34437	Core biomass
805	Trachurus trachurus	temperate-subtrop	subtropical	subtropical	70	3.71	13.3	16.6	10.6	0	1050	129759	419978	hunting macrofauna (predator)	3.33	22.91	pelagic	1050	6	339748	norwegian	south	norwegian	south	HIGHLY COMMERCIAL	bestcpuehab	SSP2-4.5 (+2.6Â°C)	-2542.25	1.30211	Core biomass
806	Trachurus trachurus	temperate-subtrop	subtropical	subtropical	70	3.71	13.3	16.6	10.6	0	1050	129759	419978	hunting macrofauna (predator)	3.33	22.91	pelagic	1050	6	339748	norwegian	south	norwegian	south	HIGHLY COMMERCIAL	bestcpuehab	SSP5-8.5 (+4.5Â°C)	-6865.9	3.43242	Core biomass
807	Trachurus trachurus	temperate-subtrop	subtropical	subtropical	70	3.71	13.3	16.6	10.6	0	1050	129759	419978	hunting macrofauna (predator)	3.33	22.91	pelagic	1050	6	339748	norwegian	south	norwegian	south	HIGHLY COMMERCIAL	bestcpuehab	SSP1-2.6 (+1.6Â°C)	-859.499	0.477929	Core range
808	Trachurus trachurus	temperate-subtrop	subtropical	subtropical	70	3.71	13.3	16.6	10.6	0	1050	129759	419978	hunting macrofauna (predator)	3.33	22.91	pelagic	1050	6	339748	norwegian	south	norwegian	south	HIGHLY COMMERCIAL	bestcpuehab	SSP2-4.5 (+2.6Â°C)	-2454.16	1.26273	Core range
809	Trachurus trachurus	temperate-subtrop	subtropical	subtropical	70	3.71	13.3	16.6	10.6	0	1050	129759	419978	hunting macrofauna (predator)	3.33	22.91	pelagic	1050	6	339748	norwegian	south	norwegian	south	HIGHLY COMMERCIAL	bestcpuehab	SSP5-8.5 (+4.5Â°C)	-4362.36	2.20764	Core range
810	Trachurus trachurus	temperate-subtrop	subtropical	subtropical	70	3.71	13.3	16.6	10.6	0	1050	129759	419978	hunting macrofauna (predator)	3.33	22.91	pelagic	1050	6	339748	norwegian	south	norwegian	south	HIGHLY COMMERCIAL	PA	SSP5-8.5 (+4.5Â°C)	-795.971	0.441417	Range
50	Aphia minuta	subtropical		subtropical	7.9	3.1	10.8	18.6	7.6	0	97	935	2648	filtering plankton	0.42	3.6	pelagic	97	11	2259					NO	cpuehab	SSP1-2.6 (+1.6Â°C)	-3726.77	1.91739	Biomass
59	Aphia minuta	subtropical		subtropical	7.9	3.1	10.8	18.6	7.6	0	97	935	2648	filtering plankton	0.42	3.6	pelagic	97	11	2259					NO	cpuehab	SSP2-4.5 (+2.6Â°C)	-10500.4	5.24248	Biomass
60	Aphia minuta	subtropical		subtropical	7.9	3.1	10.8	18.6	7.6	0	97	935	2648	filtering plankton	0.42	3.6	pelagic	97	11	2259					NO	cpuehab	SSP5-8.5 (+4.5Â°C)	-22908.8	11.3504	Biomass
814	Triglops murrayi	temperate	arctic-boreal	arctic-boreal	24.4	3.45	4.2	8	0.5	7	530	100	NA	hunting macrofauna (predator)	NA	NA	demersal	523	7.5	100	barents	north	barents	south	NO	bestcpuehab	SSP1-2.6 (+1.6Â°C)	1120.19	-0.509168	Core range
815	Triglops murrayi	temperate	arctic-boreal	arctic-boreal	24.4	3.45	4.2	8	0.5	7	530	100	NA	hunting macrofauna (predator)	NA	NA	demersal	523	7.5	100	barents	north	barents	south	NO	PA	SSP1-2.6 (+1.6Â°C)	124.772	-0.0120675	Range
816	Triglops murrayi	temperate	arctic-boreal	arctic-boreal	24.4	3.45	4.2	8	0.5	7	530	100	NA	hunting macrofauna (predator)	NA	NA	demersal	523	7.5	100	barents	north	barents	south	NO	PA	SSP2-4.5 (+2.6Â°C)	238.835	-0.0686202	Range
131	Capros aper	subtropical	subtropical	subtropical	30	3.14	10.7	15	6.9	40	700	NA	NA	hunting macrofauna (predator)	NA	8.15	demersal	660	8.1	NA	norwegian	south	norwegian	south	NO	cpuehab	SSP5-8.5 (+4.5Â°C)	-10676.8	5.30432	Biomass
818	Triglops murrayi	temperate	arctic-boreal	arctic-boreal	24.4	3.45	4.2	8	0.5	7	530	100	NA	hunting macrofauna (predator)	NA	NA	demersal	523	7.5	100	barents	north	barents	south	NO	bestcpuehab	SSP1-2.6 (+1.6Â°C)	1438.83	-0.670288	Core biomass
819	Triglops murrayi	temperate	arctic-boreal	arctic-boreal	24.4	3.45	4.2	8	0.5	7	530	100	NA	hunting macrofauna (predator)	NA	NA	demersal	523	7.5	100	barents	north	barents	south	NO	bestcpuehab	SSP2-4.5 (+2.6Â°C)	1870.36	-0.88486	Core biomass
820	Triglops murrayi	temperate	arctic-boreal	arctic-boreal	24.4	3.45	4.2	8	0.5	7	530	100	NA	hunting macrofauna (predator)	NA	NA	demersal	523	7.5	100	barents	north	barents	south	NO	bestcpuehab	SSP5-8.5 (+4.5Â°C)	2120.91	-1.01181	Core biomass
821	Triglops murrayi	temperate	arctic-boreal	arctic-boreal	24.4	3.45	4.2	8	0.5	7	530	100	NA	hunting macrofauna (predator)	NA	NA	demersal	523	7.5	100	barents	north	barents	south	NO	bestcpuehab	SSP2-4.5 (+2.6Â°C)	1681.36	-0.787012	Core range
822	Triglops murrayi	temperate	arctic-boreal	arctic-boreal	24.4	3.45	4.2	8	0.5	7	530	100	NA	hunting macrofauna (predator)	NA	NA	demersal	523	7.5	100	barents	north	barents	south	NO	bestcpuehab	SSP5-8.5 (+4.5Â°C)	2189.75	-1.04015	Core range
823	Triglops murrayi	temperate	arctic-boreal	arctic-boreal	24.4	3.45	4.2	8	0.5	7	530	100	NA	hunting macrofauna (predator)	NA	NA	demersal	523	7.5	100	barents	north	barents	south	NO	PA	SSP5-8.5 (+4.5Â°C)	791.108	-0.339996	Range
132	Capros aper	subtropical	subtropical	subtropical	30	3.14	10.7	15	6.9	40	700	NA	NA	hunting macrofauna (predator)	NA	8.15	demersal	660	8.1	NA	norwegian	south	norwegian	south	NO	cpuehab	SSP2-4.5 (+2.6Â°C)	-2957.5	1.51725	Biomass
135	Capros aper	subtropical	subtropical	subtropical	30	3.14	10.7	15	6.9	40	700	NA	NA	hunting macrofauna (predator)	NA	8.15	demersal	660	8.1	NA	norwegian	south	norwegian	south	NO	cpuehab	SSP1-2.6 (+1.6Â°C)	-1020.62	0.556669	Biomass
826	Triglops nybelini	polar	arctic	arctic	24.61	3.29	1.7	4.5	-0.1	71	1270	NA	NA	hunting macrofauna (predator)	NA	NA	demersal	1199	4.6	NA	na	na	north	barents	NO	bestcpuehab	SSP1-2.6 (+1.6Â°C)	1743.55	-0.83881	Core biomass
827	Triglops nybelini	polar	arctic	arctic	24.61	3.29	1.7	4.5	-0.1	71	1270	NA	NA	hunting macrofauna (predator)	NA	NA	demersal	1199	4.6	NA	na	na	north	barents	NO	bestcpuehab	SSP2-4.5 (+2.6Â°C)	1598.77	-0.770129	Core biomass
828	Triglops nybelini	polar	arctic	arctic	24.61	3.29	1.7	4.5	-0.1	71	1270	NA	NA	hunting macrofauna (predator)	NA	NA	demersal	1199	4.6	NA	na	na	north	barents	NO	bestcpuehab	SSP1-2.6 (+1.6Â°C)	2102.97	-1.00908	Core range
829	Triglops nybelini	polar	arctic	arctic	24.61	3.29	1.7	4.5	-0.1	71	1270	NA	NA	hunting macrofauna (predator)	NA	NA	demersal	1199	4.6	NA	na	na	north	barents	NO	bestcpuehab	SSP2-4.5 (+2.6Â°C)	1830.4	-0.880815	Core range
830	Triglops nybelini	polar	arctic	arctic	24.61	3.29	1.7	4.5	-0.1	71	1270	NA	NA	hunting macrofauna (predator)	NA	NA	demersal	1199	4.6	NA	na	na	north	barents	NO	PA	SSP2-4.5 (+2.6Â°C)	2283.59	-1.09116	Range
831	Triglops nybelini	polar	arctic	arctic	24.61	3.29	1.7	4.5	-0.1	71	1270	NA	NA	hunting macrofauna (predator)	NA	NA	demersal	1199	4.6	NA	na	na	north	barents	NO	PA	SSP5-8.5 (+4.5Â°C)	2306.2	-1.10656	Range
832	Triglops nybelini	polar	arctic	arctic	24.61	3.29	1.7	4.5	-0.1	71	1270	NA	NA	hunting macrofauna (predator)	NA	NA	demersal	1199	4.6	NA	na	na	north	barents	NO	PA	SSP1-2.6 (+1.6Â°C)	1408.29	-0.658065	Range
722	Scyliorhinus canicula	subtropical	subtropical	subtropical	100	3.82	10.1	16.2	7.2	10	780	48.33	70.25	hunting macrofauna (predator)	3	53.86	demersal	770	9	83.4583	north	south	north	south	NO	cpuehab	SSP1-2.6 (+1.6Â°C)	-239.554	0.171239	Biomass
723	Scyliorhinus canicula	subtropical	subtropical	subtropical	100	3.82	10.1	16.2	7.2	10	780	48.33	70.25	hunting macrofauna (predator)	3	53.86	demersal	770	9	83.4583	north	south	north	south	NO	cpuehab	SSP2-4.5 (+2.6Â°C)	-545.061	0.325806	Biomass
724	Scyliorhinus canicula	subtropical	subtropical	subtropical	100	3.82	10.1	16.2	7.2	10	780	48.33	70.25	hunting macrofauna (predator)	3	53.86	demersal	770	9	83.4583	north	south	north	south	NO	cpuehab	SSP5-8.5 (+4.5Â°C)	-1442.75	0.765203	Biomass
836	Triglops nybelini	polar	arctic	arctic	24.61	3.29	1.7	4.5	-0.1	71	1270	NA	NA	hunting macrofauna (predator)	NA	NA	demersal	1199	4.6	NA	na	na	north	barents	NO	bestcpuehab	SSP5-8.5 (+4.5Â°C)	1618.79	-0.779894	Core biomass
837	Triglops nybelini	polar	arctic	arctic	24.61	3.29	1.7	4.5	-0.1	71	1270	NA	NA	hunting macrofauna (predator)	NA	NA	demersal	1199	4.6	NA	na	na	north	barents	NO	bestcpuehab	SSP5-8.5 (+4.5Â°C)	1827.31	-0.879711	Core range
838	Triglops pingelii	temperate	arctic-boreal	arctic-boreal	24.64	3.42	0.4	6.7	-1.6	0	930	NA	NA	hunting macrofauna (predator)	NA	NA	demersal	930	8.3	NA	north	north	north	barents	NO	PA	SSP2-4.5 (+2.6Â°C)	1459.51	-0.680495	Range
839	Triglops pingelii	temperate	arctic-boreal	arctic-boreal	24.64	3.42	0.4	6.7	-1.6	0	930	NA	NA	hunting macrofauna (predator)	NA	NA	demersal	930	8.3	NA	north	north	north	barents	NO	PA	SSP5-8.5 (+4.5Â°C)	2460.2	-1.17278	Range
840	Triglops pingelii	temperate	arctic-boreal	arctic-boreal	24.64	3.42	0.4	6.7	-1.6	0	930	NA	NA	hunting macrofauna (predator)	NA	NA	demersal	930	8.3	NA	north	north	north	barents	NO	PA	SSP1-2.6 (+1.6Â°C)	917.461	-0.412075	Range
841	Trisopterus esmarkii	temperate	boreal	boreal	35	3.68	7.8	10.1	5.9	50	300	27000	207745	hunting macrofauna (predator)	1	15.15	pelagic	250	4.2	130872	barents	north	barents	south	HIGHLY COMMERCIAL	bestcpuehab	SSP5-8.5 (+4.5Â°C)	-7785.07	3.88455	Core biomass
842	Trisopterus esmarkii	temperate	boreal	boreal	35	3.68	7.8	10.1	5.9	50	300	27000	207745	hunting macrofauna (predator)	1	15.15	pelagic	250	4.2	130872	barents	north	barents	south	HIGHLY COMMERCIAL	bestcpuehab	SSP1-2.6 (+1.6Â°C)	-682.696	0.388174	Core biomass
843	Trisopterus esmarkii	temperate	boreal	boreal	35	3.68	7.8	10.1	5.9	50	300	27000	207745	hunting macrofauna (predator)	1	15.15	pelagic	250	4.2	130872	barents	north	barents	south	HIGHLY COMMERCIAL	bestcpuehab	SSP2-4.5 (+2.6Â°C)	-2533.8	1.30343	Core biomass
844	Trisopterus esmarkii	temperate	boreal	boreal	35	3.68	7.8	10.1	5.9	50	300	27000	207745	hunting macrofauna (predator)	1	15.15	pelagic	250	4.2	130872	barents	north	barents	south	HIGHLY COMMERCIAL	bestcpuehab	SSP5-8.5 (+4.5Â°C)	-5824.44	2.91834	Core range
845	Trisopterus esmarkii	temperate	boreal	boreal	35	3.68	7.8	10.1	5.9	50	300	27000	207745	hunting macrofauna (predator)	1	15.15	pelagic	250	4.2	130872	barents	north	barents	south	HIGHLY COMMERCIAL	bestcpuehab	SSP1-2.6 (+1.6Â°C)	-572.317	0.333616	Core range
846	Trisopterus esmarkii	temperate	boreal	boreal	35	3.68	7.8	10.1	5.9	50	300	27000	207745	hunting macrofauna (predator)	1	15.15	pelagic	250	4.2	130872	barents	north	barents	south	HIGHLY COMMERCIAL	bestcpuehab	SSP2-4.5 (+2.6Â°C)	-1920.01	0.999236	Core range
847	Trisopterus esmarkii	temperate	boreal	boreal	35	3.68	7.8	10.1	5.9	50	300	27000	207745	hunting macrofauna (predator)	1	15.15	pelagic	250	4.2	130872	barents	north	barents	south	HIGHLY COMMERCIAL	PA	SSP1-2.6 (+1.6Â°C)	-245.896	0.173737	Range
848	Trisopterus esmarkii	temperate	boreal	boreal	35	3.68	7.8	10.1	5.9	50	300	27000	207745	hunting macrofauna (predator)	1	15.15	pelagic	250	4.2	130872	barents	north	barents	south	HIGHLY COMMERCIAL	PA	SSP2-4.5 (+2.6Â°C)	-397.154	0.24914	Range
849	Trisopterus esmarkii	temperate	boreal	boreal	35	3.68	7.8	10.1	5.9	50	300	27000	207745	hunting macrofauna (predator)	1	15.15	pelagic	250	4.2	130872	barents	north	barents	south	HIGHLY COMMERCIAL	PA	SSP5-8.5 (+4.5Â°C)	-556.341	0.32771	Range
811	Trachurus trachurus	temperate-subtrop	subtropical	subtropical	70	3.71	13.3	16.6	10.6	0	1050	129759	419978	hunting macrofauna (predator)	3.33	22.91	pelagic	1050	6	339748	norwegian	south	norwegian	south	HIGHLY COMMERCIAL	cpuehab	SSP2-4.5 (+2.6Â°C)	-1997.05	1.03617	Biomass
812	Trachurus trachurus	temperate-subtrop	subtropical	subtropical	70	3.71	13.3	16.6	10.6	0	1050	129759	419978	hunting macrofauna (predator)	3.33	22.91	pelagic	1050	6	339748	norwegian	south	norwegian	south	HIGHLY COMMERCIAL	cpuehab	SSP5-8.5 (+4.5Â°C)	-5232.43	2.62995	Biomass
813	Trachurus trachurus	temperate-subtrop	subtropical	subtropical	70	3.71	13.3	16.6	10.6	0	1050	129759	419978	hunting macrofauna (predator)	3.33	22.91	pelagic	1050	6	339748	norwegian	south	norwegian	south	HIGHLY COMMERCIAL	cpuehab	SSP1-2.6 (+1.6Â°C)	-563.774	0.327919	Biomass
853	Trisopterus luscus	temperate	boreal	boreal	46	3.73	9.6	12.8	7.1	30	100	207479	835997	hunting macrofauna (predator)	1	21.5	pelagic	70	5.7	625478	north	south	north	south	COMMERCIAL	PA	SSP5-8.5 (+4.5Â°C)	-884.383	0.48935	Range
854	Trisopterus luscus	temperate	boreal	boreal	46	3.73	9.6	12.8	7.1	30	100	207479	835997	hunting macrofauna (predator)	1	21.5	pelagic	70	5.7	625478	north	south	north	south	COMMERCIAL	PA	SSP1-2.6 (+1.6Â°C)	-10.1502	0.057004	Range
855	Trisopterus luscus	temperate	boreal	boreal	46	3.73	9.6	12.8	7.1	30	100	207479	835997	hunting macrofauna (predator)	1	21.5	pelagic	70	5.7	625478	north	south	north	south	COMMERCIAL	PA	SSP2-4.5 (+2.6Â°C)	-339.517	0.222625	Range
856	Trisopterus minutus	temperate	boreal	boreal	40	3.73	10	13	7.2	1	440	1236	21463	hunting macrofauna (predator)	1	13.43	pelagic	439	5.8	11967.5	norwegian	south	norwegian	south	COMMERCIAL	PA	SSP1-2.6 (+1.6Â°C)	-277.93	0.188735	Range
857	Trisopterus minutus	temperate	boreal	boreal	40	3.73	10	13	7.2	1	440	1236	21463	hunting macrofauna (predator)	1	13.43	pelagic	439	5.8	11967.5	norwegian	south	norwegian	south	COMMERCIAL	bestcpuehab	SSP5-8.5 (+4.5Â°C)	-5491.27	2.75716	Core biomass
858	Trisopterus minutus	temperate	boreal	boreal	40	3.73	10	13	7.2	1	440	1236	21463	hunting macrofauna (predator)	1	13.43	pelagic	439	5.8	11967.5	norwegian	south	norwegian	south	COMMERCIAL	PA	SSP2-4.5 (+2.6Â°C)	-794.727	0.44691	Range
859	Trisopterus minutus	temperate	boreal	boreal	40	3.73	10	13	7.2	1	440	1236	21463	hunting macrofauna (predator)	1	13.43	pelagic	439	5.8	11967.5	norwegian	south	norwegian	south	COMMERCIAL	PA	SSP5-8.5 (+4.5Â°C)	-2250.25	1.161	Range
860	Trisopterus minutus	temperate	boreal	boreal	40	3.73	10	13	7.2	1	440	1236	21463	hunting macrofauna (predator)	1	13.43	pelagic	439	5.8	11967.5	norwegian	south	norwegian	south	COMMERCIAL	bestcpuehab	SSP2-4.5 (+2.6Â°C)	-1832.12	0.961371	Core biomass
861	Trisopterus minutus	temperate	boreal	boreal	40	3.73	10	13	7.2	1	440	1236	21463	hunting macrofauna (predator)	1	13.43	pelagic	439	5.8	11967.5	norwegian	south	norwegian	south	COMMERCIAL	bestcpuehab	SSP5-8.5 (+4.5Â°C)	-3973.77	2.01121	Core range
347	Lepidorhombus whiffiagonis	deep-temperate		temperate	60	4.34	7.7	11.4	6.3	100	700	26522	640523	hunting macrofauna (predator)	1	24.35	demersal	600	5.1	346784	norwegian	south	norwegian	south	HIGHLY COMMERCIAL	cpuehab	SSP1-2.6 (+1.6Â°C)	-786.077	0.441376	Biomass
863	Trisopterus minutus	temperate	boreal	boreal	40	3.73	10	13	7.2	1	440	1236	21463	hunting macrofauna (predator)	1	13.43	pelagic	439	5.8	11967.5	norwegian	south	norwegian	south	COMMERCIAL	bestcpuehab	SSP1-2.6 (+1.6Â°C)	-580.066	0.337351	Core range
864	Trisopterus minutus	temperate	boreal	boreal	40	3.73	10	13	7.2	1	440	1236	21463	hunting macrofauna (predator)	1	13.43	pelagic	439	5.8	11967.5	norwegian	south	norwegian	south	COMMERCIAL	bestcpuehab	SSP2-4.5 (+2.6Â°C)	-1355.29	0.726486	Core range
351	Lepidorhombus whiffiagonis	deep-temperate		temperate	60	4.34	7.7	11.4	6.3	100	700	26522	640523	hunting macrofauna (predator)	1	24.35	demersal	600	5.1	346784	norwegian	south	norwegian	south	HIGHLY COMMERCIAL	cpuehab	SSP2-4.5 (+2.6Â°C)	-2061.29	1.07282	Biomass
353	Lepidorhombus whiffiagonis	deep-temperate		temperate	60	4.34	7.7	11.4	6.3	100	700	26522	640523	hunting macrofauna (predator)	1	24.35	demersal	600	5.1	346784	norwegian	south	norwegian	south	HIGHLY COMMERCIAL	cpuehab	SSP5-8.5 (+4.5Â°C)	-6041.4	3.02926	Biomass
867	Trisopterus minutus	temperate	boreal	boreal	40	3.73	10	13	7.2	1	440	1236	21463	hunting macrofauna (predator)	1	13.43	pelagic	439	5.8	11967.5	norwegian	south	norwegian	south	COMMERCIAL	bestcpuehab	SSP1-2.6 (+1.6Â°C)	-773.58	0.431223	Core biomass
868	Zeus faber	temperate	boreal	boreal	90	4.5	13.6	23.7	6.7	5	400	NA	NA	hunting macrofauna (predator)	3	31.44	pelagic	395	17	NA	norwegian	south	norwegian	south	COMMERCIAL	PA	SSP5-8.5 (+4.5Â°C)	-850.76	0.472721	Range
869	Zeus faber	temperate	boreal	boreal	90	4.5	13.6	23.7	6.7	5	400	NA	NA	hunting macrofauna (predator)	3	31.44	pelagic	395	17	NA	norwegian	south	norwegian	south	COMMERCIAL	PA	SSP1-2.6 (+1.6Â°C)	-8.00209	0.0577686	Range
870	Zeus faber	temperate	boreal	boreal	90	4.5	13.6	23.7	6.7	5	400	NA	NA	hunting macrofauna (predator)	3	31.44	pelagic	395	17	NA	norwegian	south	norwegian	south	COMMERCIAL	PA	SSP2-4.5 (+2.6Â°C)	-251.637	0.181064	Range

## Sheet: Figure 7
	Species	Scenario	(Intercept)	Year	variable									Wilcoxon rank test results	Scenario	p-value
1	Agonus.cataphractus	SSP1-2.6 (+1.6Â°C)	153.868	-0.0583514	number range units									Number of range units	SSP1	3.98e-10
2	Agonus.cataphractus	SSP2-4.5 (+2.6Â°C)	-14.5654	0.0238788	number range units										SSP2	1.12e-08
3	Agonus.cataphractus	SSP5-8.5 (+4.5Â°C)	-134.152	0.0827505	number range units										SSP5	3.76e-07
4	Amblyraja.hyperborea	SSP1-2.6 (+1.6Â°C)	2293.64	-1.08837	number range units									Geographic range unit area	SSP1	0.015
5	Amblyraja.hyperborea	SSP2-4.5 (+2.6Â°C)	2664.75	-1.27349	number range units										SSP2	0.012
6	Amblyraja.hyperborea	SSP5-8.5 (+4.5Â°C)	3058.14	-1.46683	number range units										SSP5	0.012
7	Amblyraja.radiata	SSP1-2.6 (+1.6Â°C)	-259.239	0.41792	number range units									Distance	SSP1	0.38
8	Amblyraja.radiata	SSP2-4.5 (+2.6Â°C)	5652.58	-2.48843	number range units										SSP2	0.92
9	Amblyraja.radiata	SSP5-8.5 (+4.5Â°C)	10736.4	-4.97327	number range units										SSP5	0.016
10	Ammodytes.marinus	SSP1-2.6 (+1.6Â°C)	64.31	-0.0141101	number range units
11	Ammodytes.marinus	SSP2-4.5 (+2.6Â°C)	-4.3097	0.0188354	number range units
12	Ammodytes.marinus	SSP5-8.5 (+4.5Â°C)	-1.63376	0.0173185	number range units
13	Ammodytes.tobianus	SSP1-2.6 (+1.6Â°C)	37.6821	-0.00492834	number range units
14	Ammodytes.tobianus	SSP2-4.5 (+2.6Â°C)	-4.50763	0.0156511	number range units
15	Ammodytes.tobianus	SSP5-8.5 (+4.5Â°C)	-82.6429	0.0539475	number range units
16	Anarhichas.denticulatus	SSP1-2.6 (+1.6Â°C)	2061.59	-0.90567	number range units
17	Anarhichas.denticulatus	SSP2-4.5 (+2.6Â°C)	4732.2	-2.22786	number range units
18	Anarhichas.denticulatus	SSP5-8.5 (+4.5Â°C)	7721.01	-3.69002	number range units
19	Anarhichas.lupus	SSP1-2.6 (+1.6Â°C)	70.584	-0.0152698	number range units
20	Anarhichas.lupus	SSP2-4.5 (+2.6Â°C)	-141.083	0.0904634	number range units
21	Anarhichas.lupus	SSP5-8.5 (+4.5Â°C)	-406.751	0.221239	number range units
22	Anarhichas.minor	SSP1-2.6 (+1.6Â°C)	2316.6	-1.0107	number range units
23	Anarhichas.minor	SSP2-4.5 (+2.6Â°C)	-25.2374	0.135312	number range units
24	Anarhichas.minor	SSP5-8.5 (+4.5Â°C)	6489.55	-3.06558	number range units
25	Anguilla.anguilla	SSP1-2.6 (+1.6Â°C)	116.846	-0.035441	number range units
26	Anguilla.anguilla	SSP2-4.5 (+2.6Â°C)	263.107	-0.108169	number range units
27	Anguilla.anguilla	SSP5-8.5 (+4.5Â°C)	682.719	-0.313737	number range units
28	Anisarchus.medius	SSP1-2.6 (+1.6Â°C)	-403.052	0.272334	number range units
29	Anisarchus.medius	SSP2-4.5 (+2.6Â°C)	-882.68	0.495978	number range units
30	Anisarchus.medius	SSP5-8.5 (+4.5Â°C)	2363.59	-1.08923	number range units
31	Aphia.minuta	SSP1-2.6 (+1.6Â°C)	167.728	-0.0684852	number range units
32	Aphia.minuta	SSP2-4.5 (+2.6Â°C)	173.799	-0.0715708	number range units
33	Aphia.minuta	SSP5-8.5 (+4.5Â°C)	176.692	-0.0720711	number range units
34	Arctozenus.risso	SSP1-2.6 (+1.6Â°C)	9.23881	0.000603739	number range units
35	Arctozenus.risso	SSP2-4.5 (+2.6Â°C)	59.4791	-0.0239631	number range units
36	Arctozenus.risso	SSP5-8.5 (+4.5Â°C)	130.336	-0.0588687	number range units
37	Argentina.silus	SSP1-2.6 (+1.6Â°C)	-2153.07	1.15065	number range units
38	Argentina.silus	SSP2-4.5 (+2.6Â°C)	-441.653	0.33455	number range units
39	Argentina.silus	SSP5-8.5 (+4.5Â°C)	-8656.32	4.33874	number range units
40	Argentina.sphyraena	SSP1-2.6 (+1.6Â°C)	136.826	-0.0372954	number range units
41	Argentina.sphyraena	SSP2-4.5 (+2.6Â°C)	-270.241	0.164211	number range units
42	Argentina.sphyraena	SSP5-8.5 (+4.5Â°C)	334.41	-0.131929	number range units
43	Arnoglossus.laterna	SSP1-2.6 (+1.6Â°C)	47.4655	-0.00717441	number range units
44	Arnoglossus.laterna	SSP2-4.5 (+2.6Â°C)	113.868	-0.0404343	number range units
45	Arnoglossus.laterna	SSP5-8.5 (+4.5Â°C)	169.279	-0.0674229	number range units
46	Artediellus.atlanticus	SSP1-2.6 (+1.6Â°C)	-50.0429	0.0577782	number range units
47	Artediellus.atlanticus	SSP2-4.5 (+2.6Â°C)	-1075.89	0.560713	number range units
48	Artediellus.atlanticus	SSP5-8.5 (+4.5Â°C)	711.96	-0.305787	number range units
49	Boreogadus.saida	SSP1-2.6 (+1.6Â°C)	1932.29	-0.881224	number range units
50	Boreogadus.saida	SSP2-4.5 (+2.6Â°C)	3025.38	-1.42925	number range units
51	Boreogadus.saida	SSP5-8.5 (+4.5Â°C)	4281.88	-2.05273	number range units
52	Brosme.brosme	SSP1-2.6 (+1.6Â°C)	-786.064	0.428178	number range units
53	Brosme.brosme	SSP2-4.5 (+2.6Â°C)	-991.984	0.545829	number range units
54	Brosme.brosme	SSP5-8.5 (+4.5Â°C)	-5417.51	2.70816	number range units
55	Buglossidium.luteum	SSP1-2.6 (+1.6Â°C)	19.7025	0.00500804	number range units
56	Buglossidium.luteum	SSP2-4.5 (+2.6Â°C)	35.051	-0.00259697	number range units
57	Buglossidium.luteum	SSP5-8.5 (+4.5Â°C)	40.5232	-0.00529691	number range units
58	Callionymus.lyra	SSP1-2.6 (+1.6Â°C)	141.943	-0.0506095	number range units
59	Callionymus.lyra	SSP2-4.5 (+2.6Â°C)	324.188	-0.140413	number range units
60	Callionymus.lyra	SSP5-8.5 (+4.5Â°C)	190.353	-0.0750855	number range units
61	Capros.aper	SSP1-2.6 (+1.6Â°C)	432.04	-0.193534	number range units
62	Capros.aper	SSP2-4.5 (+2.6Â°C)	96.9991	-0.03085	number range units
63	Capros.aper	SSP5-8.5 (+4.5Â°C)	-144.35	0.085648	number range units
64	Chelidonichthys.cuculus	SSP1-2.6 (+1.6Â°C)	210.292	-0.0862326	number range units
65	Chelidonichthys.cuculus	SSP2-4.5 (+2.6Â°C)	243.332	-0.0986951	number range units
66	Chelidonichthys.cuculus	SSP5-8.5 (+4.5Â°C)	107.247	-0.0344458	number range units
67	Chelidonichthys.lucerna	SSP1-2.6 (+1.6Â°C)	168.251	-0.0598259	number range units
68	Chelidonichthys.lucerna	SSP2-4.5 (+2.6Â°C)	452.87	-0.196082	number range units
69	Chelidonichthys.lucerna	SSP5-8.5 (+4.5Â°C)	668.891	-0.305373	number range units
70	Chimaera.monstrosa	SSP1-2.6 (+1.6Â°C)	-1152.39	0.61616	number range units
71	Chimaera.monstrosa	SSP2-4.5 (+2.6Â°C)	-296.503	0.208726	number range units
72	Chimaera.monstrosa	SSP5-8.5 (+4.5Â°C)	-736.718	0.418292	number range units
73	Clupea.harengus	SSP1-2.6 (+1.6Â°C)	-372.806	0.28305	number range units
74	Clupea.harengus	SSP2-4.5 (+2.6Â°C)	2289.21	-1.01988	number range units
75	Clupea.harengus	SSP5-8.5 (+4.5Â°C)	2692.68	-1.22763	number range units
76	Cottunculus.microps	SSP1-2.6 (+1.6Â°C)	-112.032	0.0727201	number range units
77	Cottunculus.microps	SSP2-4.5 (+2.6Â°C)	114.102	-0.0379785	number range units
78	Cottunculus.microps	SSP5-8.5 (+4.5Â°C)	607.814	-0.280695	number range units
79	Crystallogobius.linearis	SSP1-2.6 (+1.6Â°C)	196.66	-0.0776465	number range units
80	Crystallogobius.linearis	SSP2-4.5 (+2.6Â°C)	417.547	-0.185714	number range units
81	Crystallogobius.linearis	SSP5-8.5 (+4.5Â°C)	361.826	-0.159663	number range units
82	Cyclopterus.lumpus	SSP1-2.6 (+1.6Â°C)	-589.644	0.40563	number range units
83	Cyclopterus.lumpus	SSP2-4.5 (+2.6Â°C)	-238.685	0.226631	number range units
84	Cyclopterus.lumpus	SSP5-8.5 (+4.5Â°C)	1858.95	-0.761988	number range units
85	Dicentrarchus.labrax	SSP1-2.6 (+1.6Â°C)	-349.052	0.184588	number range units
86	Dicentrarchus.labrax	SSP2-4.5 (+2.6Â°C)	-577.253	0.305166	number range units
87	Dicentrarchus.labrax	SSP5-8.5 (+4.5Â°C)	-636.902	0.332235	number range units
88	Echiichthys.vipera	SSP1-2.6 (+1.6Â°C)	248.985	-0.104954	number range units
89	Echiichthys.vipera	SSP2-4.5 (+2.6Â°C)	226.715	-0.0946209	number range units
90	Echiichthys.vipera	SSP5-8.5 (+4.5Â°C)	368.399	-0.164258	number range units
91	Enchelyopus.cimbrius	SSP1-2.6 (+1.6Â°C)	2636.31	-1.19053	number range units
92	Enchelyopus.cimbrius	SSP2-4.5 (+2.6Â°C)	1003.77	-0.394513	number range units
93	Enchelyopus.cimbrius	SSP5-8.5 (+4.5Â°C)	-6603.49	3.34852	number range units
94	Engraulis.encrasicolus	SSP1-2.6 (+1.6Â°C)	130.201	-0.0451615	number range units
95	Engraulis.encrasicolus	SSP2-4.5 (+2.6Â°C)	134.436	-0.0468709	number range units
96	Engraulis.encrasicolus	SSP5-8.5 (+4.5Â°C)	-141.573	0.0885427	number range units
97	Entelurus.aequoreus	SSP1-2.6 (+1.6Â°C)	-265.704	0.1449	number range units
98	Entelurus.aequoreus	SSP2-4.5 (+2.6Â°C)	-290.8	0.158074	number range units
99	Entelurus.aequoreus	SSP5-8.5 (+4.5Â°C)	12.4384	0.010341	number range units
100	Etmopterus.spinax	SSP1-2.6 (+1.6Â°C)	1077.2	-0.467039	number range units
101	Etmopterus.spinax	SSP2-4.5 (+2.6Â°C)	1566.13	-0.708924	number range units
102	Etmopterus.spinax	SSP5-8.5 (+4.5Â°C)	330.038	-0.0989146	number range units
103	Eumicrotremus.spinosus	SSP1-2.6 (+1.6Â°C)	75.873	-0.0273504	number range units
104	Eumicrotremus.spinosus	SSP2-4.5 (+2.6Â°C)	155.299	-0.0646656	number range units
105	Eumicrotremus.spinosus	SSP5-8.5 (+4.5Â°C)	391.099	-0.181284	number range units
106	Eutrigla.gurnardus	SSP1-2.6 (+1.6Â°C)	-31.1462	0.047079	number range units
107	Eutrigla.gurnardus	SSP2-4.5 (+2.6Â°C)	-10.8191	0.036977	number range units
108	Eutrigla.gurnardus	SSP5-8.5 (+4.5Â°C)	-1.93629	0.0340942	number range units
109	Gadiculus.argenteus	SSP1-2.6 (+1.6Â°C)	-1122.35	0.602229	number range units
110	Gadiculus.argenteus	SSP2-4.5 (+2.6Â°C)	-294.387	0.199206	number range units
111	Gadiculus.argenteus	SSP5-8.5 (+4.5Â°C)	-3387.59	1.71573	number range units
112	Gadus.morhua	SSP1-2.6 (+1.6Â°C)	9168.06	-4.08113	number range units
113	Gadus.morhua	SSP2-4.5 (+2.6Â°C)	-735.715	0.698371	number range units
114	Gadus.morhua	SSP5-8.5 (+4.5Â°C)	7722.32	-3.37539	number range units
115	Galeus.melastomus	SSP1-2.6 (+1.6Â°C)	-368.57	0.225302	number range units
116	Galeus.melastomus	SSP2-4.5 (+2.6Â°C)	-1896.76	0.976508	number range units
117	Galeus.melastomus	SSP5-8.5 (+4.5Â°C)	-1153.1	0.623303	number range units
118	Glyptocephalus.cynoglossus	SSP1-2.6 (+1.6Â°C)	1102.72	-0.380523	number range units
119	Glyptocephalus.cynoglossus	SSP2-4.5 (+2.6Â°C)	2048.73	-0.819575	number range units
120	Glyptocephalus.cynoglossus	SSP5-8.5 (+4.5Â°C)	-3939.51	2.14326	number range units
121	Helicolenus.dactylopterus	SSP1-2.6 (+1.6Â°C)	-597.696	0.320259	number range units
122	Helicolenus.dactylopterus	SSP2-4.5 (+2.6Â°C)	-556.507	0.303349	number range units
123	Helicolenus.dactylopterus	SSP5-8.5 (+4.5Â°C)	-2909.17	1.45539	number range units
124	Hippoglossoides.platessoides	SSP1-2.6 (+1.6Â°C)	1141.23	-0.121846	number range units
125	Hippoglossoides.platessoides	SSP2-4.5 (+2.6Â°C)	1438.85	-0.270434	number range units
126	Hippoglossoides.platessoides	SSP5-8.5 (+4.5Â°C)	2010.57	-0.55176	number range units
127	Hippoglossus.hippoglossus	SSP1-2.6 (+1.6Â°C)	641.524	-0.276981	number range units
128	Hippoglossus.hippoglossus	SSP2-4.5 (+2.6Â°C)	838.02	-0.371917	number range units
129	Hippoglossus.hippoglossus	SSP5-8.5 (+4.5Â°C)	-1276.39	0.666893	number range units
130	Hyperoplus.immaculatus	SSP1-2.6 (+1.6Â°C)	241.118	-0.106063	number range units
131	Hyperoplus.immaculatus	SSP2-4.5 (+2.6Â°C)	150.76	-0.0599739	number range units
132	Hyperoplus.immaculatus	SSP5-8.5 (+4.5Â°C)	143.92	-0.0593847	number range units
133	Hyperoplus.lanceolatus	SSP1-2.6 (+1.6Â°C)	-11.9855	0.0184567	number range units
134	Hyperoplus.lanceolatus	SSP2-4.5 (+2.6Â°C)	-102.079	0.062924	number range units
135	Hyperoplus.lanceolatus	SSP5-8.5 (+4.5Â°C)	-92.1586	0.0579434	number range units
136	Lepidorhombus.whiffiagonis	SSP1-2.6 (+1.6Â°C)	374.709	-0.158155	number range units
137	Lepidorhombus.whiffiagonis	SSP2-4.5 (+2.6Â°C)	516.95	-0.230258	number range units
138	Lepidorhombus.whiffiagonis	SSP5-8.5 (+4.5Â°C)	236.247	-0.0878676	number range units
139	Leptagonus.decagonus	SSP1-2.6 (+1.6Â°C)	4777.54	-2.2615	number range units
140	Leptagonus.decagonus	SSP2-4.5 (+2.6Â°C)	6047.92	-2.88776	number range units
141	Leptagonus.decagonus	SSP5-8.5 (+4.5Â°C)	10723.9	-5.18201	number range units
142	Leptoclinus.maculatus	SSP1-2.6 (+1.6Â°C)	-1306.48	0.75557	number range units
143	Leptoclinus.maculatus	SSP2-4.5 (+2.6Â°C)	865.581	-0.324446	number range units
144	Leptoclinus.maculatus	SSP5-8.5 (+4.5Â°C)	4007.23	-1.88672	number range units
145	Lesueurigobius.friesii	SSP1-2.6 (+1.6Â°C)	99.5335	-0.0400569	number range units
146	Lesueurigobius.friesii	SSP2-4.5 (+2.6Â°C)	316.267	-0.145307	number range units
147	Lesueurigobius.friesii	SSP5-8.5 (+4.5Â°C)	443.334	-0.208521	number range units
148	Leucoraja.naevus	SSP1-2.6 (+1.6Â°C)	-79.8165	0.0677324	number range units
149	Leucoraja.naevus	SSP2-4.5 (+2.6Â°C)	685.969	-0.306769	number range units
150	Leucoraja.naevus	SSP5-8.5 (+4.5Â°C)	665.908	-0.301484	number range units
151	Limanda.limanda	SSP1-2.6 (+1.6Â°C)	22.4526	0.00908757	number range units
152	Limanda.limanda	SSP2-4.5 (+2.6Â°C)	-118.303	0.0781253	number range units
153	Limanda.limanda	SSP5-8.5 (+4.5Â°C)	-230.631	0.13367	number range units
154	Liparis.bathyarcticus	SSP1-2.6 (+1.6Â°C)	4920.79	-2.31773	number range units
155	Liparis.bathyarcticus	SSP2-4.5 (+2.6Â°C)	5821.35	-2.77564	number range units
156	Liparis.bathyarcticus	SSP5-8.5 (+4.5Â°C)	11054.4	-5.33877	number range units
157	Liparis.fabricii	SSP1-2.6 (+1.6Â°C)	3513.1	-1.68555	number range units
158	Liparis.fabricii	SSP2-4.5 (+2.6Â°C)	6144.63	-2.9862	number range units
159	Liparis.fabricii	SSP5-8.5 (+4.5Â°C)	6932.92	-3.37746	number range units
160	Lophius.budegassa	SSP1-2.6 (+1.6Â°C)	-160.379	0.0908754	number range units
161	Lophius.budegassa	SSP2-4.5 (+2.6Â°C)	67.0464	-0.0171435	number range units
162	Lophius.budegassa	SSP5-8.5 (+4.5Â°C)	-158.792	0.090118	number range units
163	Lophius.piscatorius	SSP1-2.6 (+1.6Â°C)	-169.091	0.115654	number range units
164	Lophius.piscatorius	SSP2-4.5 (+2.6Â°C)	-1969.39	1.00709	number range units
165	Lophius.piscatorius	SSP5-8.5 (+4.5Â°C)	-6262.28	3.11588	number range units
166	Lumpenus.lampretaeformis	SSP1-2.6 (+1.6Â°C)	848.453	-0.366936	number range units
167	Lumpenus.lampretaeformis	SSP2-4.5 (+2.6Â°C)	481.883	-0.187011	number range units
168	Lumpenus.lampretaeformis	SSP5-8.5 (+4.5Â°C)	1844.47	-0.852946	number range units
169	Lycodes.esmarkii	SSP1-2.6 (+1.6Â°C)	17.1885	-0.00336488	number range units
170	Lycodes.esmarkii	SSP2-4.5 (+2.6Â°C)	74.022	-0.0313954	number range units
171	Lycodes.esmarkii	SSP5-8.5 (+4.5Â°C)	133.936	-0.060878	number range units
172	Lycodes.eudipleurostictus	SSP1-2.6 (+1.6Â°C)	2589.15	-1.23381	number range units
173	Lycodes.eudipleurostictus	SSP2-4.5 (+2.6Â°C)	2970.67	-1.42385	number range units
174	Lycodes.eudipleurostictus	SSP5-8.5 (+4.5Â°C)	3035.43	-1.4578	number range units
175	Lycodes.gracilis	SSP1-2.6 (+1.6Â°C)	-393.367	0.243865	number range units
176	Lycodes.gracilis	SSP2-4.5 (+2.6Â°C)	1045.79	-0.463326	number range units
177	Lycodes.gracilis	SSP5-8.5 (+4.5Â°C)	1686.75	-0.773721	number range units
178	Lycodes.pallidus	SSP1-2.6 (+1.6Â°C)	3913.23	-1.86114	number range units
179	Lycodes.pallidus	SSP2-4.5 (+2.6Â°C)	4791.63	-2.29791	number range units
180	Lycodes.pallidus	SSP5-8.5 (+4.5Â°C)	7477.69	-3.62056	number range units
181	Lycodes.reticulatus	SSP1-2.6 (+1.6Â°C)	3997.14	-1.90993	number range units
182	Lycodes.reticulatus	SSP2-4.5 (+2.6Â°C)	4583.83	-2.20368	number range units
183	Lycodes.reticulatus	SSP5-8.5 (+4.5Â°C)	6315.78	-3.048	number range units
184	Lycodes.rossi	SSP1-2.6 (+1.6Â°C)	4183.33	-1.97313	number range units
185	Lycodes.rossi	SSP2-4.5 (+2.6Â°C)	3890.11	-1.8538	number range units
186	Lycodes.rossi	SSP5-8.5 (+4.5Â°C)	6500.57	-3.13734	number range units
187	Lycodes.seminudus	SSP1-2.6 (+1.6Â°C)	998.142	-0.474159	number range units
188	Lycodes.seminudus	SSP2-4.5 (+2.6Â°C)	1049.91	-0.502897	number range units
189	Lycodes.seminudus	SSP5-8.5 (+4.5Â°C)	1925.56	-0.93472	number range units
190	Lycodes.vahlii	SSP1-2.6 (+1.6Â°C)	308.795	-0.107364	number range units
191	Lycodes.vahlii	SSP2-4.5 (+2.6Â°C)	134.142	-0.024163	number range units
192	Lycodes.vahlii	SSP5-8.5 (+4.5Â°C)	116.932	-0.0114956	number range units
193	Macrourus.berglax	SSP1-2.6 (+1.6Â°C)	85.9982	-0.0383426	number range units
194	Macrourus.berglax	SSP2-4.5 (+2.6Â°C)	92.8562	-0.0420171	number range units
195	Macrourus.berglax	SSP5-8.5 (+4.5Â°C)	120.404	-0.055688	number range units
196	Mallotus.villosus	SSP1-2.6 (+1.6Â°C)	2529.57	-1.08404	number range units
197	Mallotus.villosus	SSP2-4.5 (+2.6Â°C)	5849.15	-2.73371	number range units
198	Mallotus.villosus	SSP5-8.5 (+4.5Â°C)	7321.07	-3.48026	number range units
199	Maurolicus.muelleri	SSP1-2.6 (+1.6Â°C)	-1809.09	1.00131	number range units
200	Maurolicus.muelleri	SSP2-4.5 (+2.6Â°C)	-2384.96	1.29589	number range units
201	Maurolicus.muelleri	SSP5-8.5 (+4.5Â°C)	-3620.89	1.89816	number range units
202	Melanogrammus.aeglefinus	SSP1-2.6 (+1.6Â°C)	-4777.54	2.71838	number range units
203	Melanogrammus.aeglefinus	SSP2-4.5 (+2.6Â°C)	-4096.68	2.38428	number range units
204	Melanogrammus.aeglefinus	SSP5-8.5 (+4.5Â°C)	-8713.62	4.64456	number range units
205	Merlangius.merlangus	SSP1-2.6 (+1.6Â°C)	344.747	-0.113728	number range units
206	Merlangius.merlangus	SSP2-4.5 (+2.6Â°C)	779.37	-0.321388	number range units
207	Merlangius.merlangus	SSP5-8.5 (+4.5Â°C)	86.5697	0.0138734	number range units
208	Merluccius.merluccius	SSP1-2.6 (+1.6Â°C)	-439.805	0.280385	number range units
209	Merluccius.merluccius	SSP2-4.5 (+2.6Â°C)	-3792.86	1.93875	number range units
210	Merluccius.merluccius	SSP5-8.5 (+4.5Â°C)	-3596.96	1.84248	number range units
211	Microchirus.variegatus	SSP1-2.6 (+1.6Â°C)	-153.682	0.0879749	number range units
212	Microchirus.variegatus	SSP2-4.5 (+2.6Â°C)	-321.92	0.173299	number range units
213	Microchirus.variegatus	SSP5-8.5 (+4.5Â°C)	-151.025	0.0879113	number range units
214	Micromesistius.poutassou	SSP1-2.6 (+1.6Â°C)	-697.319	0.390677	number range units
215	Micromesistius.poutassou	SSP2-4.5 (+2.6Â°C)	-1843.82	0.955473	number range units
216	Micromesistius.poutassou	SSP5-8.5 (+4.5Â°C)	-3667.24	1.85519	number range units
217	Microstomus.kitt	SSP1-2.6 (+1.6Â°C)	707.564	-0.296005	number range units
218	Microstomus.kitt	SSP2-4.5 (+2.6Â°C)	1193.42	-0.53222	number range units
219	Microstomus.kitt	SSP5-8.5 (+4.5Â°C)	917.654	-0.402782	number range units
220	Molva.molva	SSP1-2.6 (+1.6Â°C)	-568.935	0.307833	number range units
221	Molva.molva	SSP2-4.5 (+2.6Â°C)	-424.967	0.244507	number range units
222	Molva.molva	SSP5-8.5 (+4.5Â°C)	-2483.61	1.25072	number range units
223	Mullus.surmuletus	SSP1-2.6 (+1.6Â°C)	1754.55	-0.815493	number range units
224	Mullus.surmuletus	SSP2-4.5 (+2.6Â°C)	1971.93	-0.925255	number range units
225	Mullus.surmuletus	SSP5-8.5 (+4.5Â°C)	2251.23	-1.06188	number range units
226	Myoxocephalus.scorpius	SSP1-2.6 (+1.6Â°C)	227	-0.0901163	number range units
227	Myoxocephalus.scorpius	SSP2-4.5 (+2.6Â°C)	340.264	-0.146317	number range units
228	Myoxocephalus.scorpius	SSP5-8.5 (+4.5Â°C)	269.422	-0.111147	number range units
229	Myxine.glutinosa	SSP1-2.6 (+1.6Â°C)	-622.36	0.443554	number range units
230	Myxine.glutinosa	SSP2-4.5 (+2.6Â°C)	-4714.24	2.45278	number range units
231	Myxine.glutinosa	SSP5-8.5 (+4.5Â°C)	-11383.9	5.72165	number range units
232	Pholis.gunnellus	SSP1-2.6 (+1.6Â°C)	607.615	-0.271388	number range units
233	Pholis.gunnellus	SSP2-4.5 (+2.6Â°C)	410.944	-0.178057	number range units
234	Pholis.gunnellus	SSP5-8.5 (+4.5Â°C)	376.673	-0.161959	number range units
235	Phycis.blennoides	SSP1-2.6 (+1.6Â°C)	-1071.88	0.59749	number range units
236	Phycis.blennoides	SSP2-4.5 (+2.6Â°C)	595.35	-0.190234	number range units
237	Phycis.blennoides	SSP5-8.5 (+4.5Â°C)	-1013.23	0.586629	number range units
238	Platichthys.flesus	SSP1-2.6 (+1.6Â°C)	156.456	-0.0613192	number range units
239	Platichthys.flesus	SSP2-4.5 (+2.6Â°C)	129.052	-0.0483715	number range units
240	Platichthys.flesus	SSP5-8.5 (+4.5Â°C)	134.553	-0.0511879	number range units
241	Pleuronectes.platessa	SSP1-2.6 (+1.6Â°C)	91.1686	-0.0219792	number range units
242	Pleuronectes.platessa	SSP2-4.5 (+2.6Â°C)	45.8154	0.00020478	number range units
243	Pleuronectes.platessa	SSP5-8.5 (+4.5Â°C)	-36.1113	0.0412518	number range units
244	Pollachius.pollachius	SSP1-2.6 (+1.6Â°C)	390.441	-0.17319	number range units
245	Pollachius.pollachius	SSP2-4.5 (+2.6Â°C)	538.847	-0.247433	number range units
246	Pollachius.pollachius	SSP5-8.5 (+4.5Â°C)	425.28	-0.190504	number range units
247	Pollachius.virens	SSP1-2.6 (+1.6Â°C)	-4356.61	2.22349	number range units
248	Pollachius.virens	SSP2-4.5 (+2.6Â°C)	-617.102	0.38729	number range units
249	Pollachius.virens	SSP5-8.5 (+4.5Â°C)	-5939.22	3.01331	number range units
250	Raja.brachyura	SSP1-2.6 (+1.6Â°C)	1323.87	-0.579387	number range units
251	Raja.brachyura	SSP2-4.5 (+2.6Â°C)	1522.84	-0.688471	number range units
252	Raja.brachyura	SSP5-8.5 (+4.5Â°C)	3067.94	-1.44682	number range units
253	Raja.clavata	SSP1-2.6 (+1.6Â°C)	439.328	-0.19233	number range units
254	Raja.clavata	SSP2-4.5 (+2.6Â°C)	471.91	-0.207505	number range units
255	Raja.clavata	SSP5-8.5 (+4.5Â°C)	695.694	-0.317031	number range units
256	Raja.montagui	SSP1-2.6 (+1.6Â°C)	1025.79	-0.468331	number range units
257	Raja.montagui	SSP2-4.5 (+2.6Â°C)	1161.54	-0.536332	number range units
258	Raja.montagui	SSP5-8.5 (+4.5Â°C)	1124.84	-0.519588	number range units
259	Rajella.fyllae	SSP1-2.6 (+1.6Â°C)	190.796	-0.0646988	number range units
260	Rajella.fyllae	SSP2-4.5 (+2.6Â°C)	165.08	-0.0530085	number range units
261	Rajella.fyllae	SSP5-8.5 (+4.5Â°C)	-344.851	0.196414	number range units
262	Reinhardtius.hippoglossoides	SSP1-2.6 (+1.6Â°C)	2976.14	-1.40582	number range units
263	Reinhardtius.hippoglossoides	SSP2-4.5 (+2.6Â°C)	3471.27	-1.65445	number range units
264	Reinhardtius.hippoglossoides	SSP5-8.5 (+4.5Â°C)	3972.16	-1.90016	number range units
265	Scomber.scombrus	SSP1-2.6 (+1.6Â°C)	647.732	-0.25915	number range units
266	Scomber.scombrus	SSP2-4.5 (+2.6Â°C)	-1538.64	0.81722	number range units
267	Scomber.scombrus	SSP5-8.5 (+4.5Â°C)	1112.13	-0.485765	number range units
268	Scophthalmus.maximus	SSP1-2.6 (+1.6Â°C)	20.0734	0.00307475	number range units
269	Scophthalmus.maximus	SSP2-4.5 (+2.6Â°C)	15.0483	0.00567018	number range units
270	Scophthalmus.maximus	SSP5-8.5 (+4.5Â°C)	90.987	-0.0316431	number range units
271	Scophthalmus.rhombus	SSP1-2.6 (+1.6Â°C)	243.389	-0.103682	number range units
272	Scophthalmus.rhombus	SSP2-4.5 (+2.6Â°C)	164.745	-0.066146	number range units
273	Scophthalmus.rhombus	SSP5-8.5 (+4.5Â°C)	125.603	-0.0467678	number range units
274	Scyliorhinus.canicula	SSP1-2.6 (+1.6Â°C)	1711.65	-0.773507	number range units
275	Scyliorhinus.canicula	SSP2-4.5 (+2.6Â°C)	1797.9	-0.825119	number range units
276	Scyliorhinus.canicula	SSP5-8.5 (+4.5Â°C)	1690.98	-0.780673	number range units
277	Sebastes.mentella	SSP1-2.6 (+1.6Â°C)	28.1701	0.020011	number range units
278	Sebastes.mentella	SSP2-4.5 (+2.6Â°C)	191.735	-0.0622988	number range units
279	Sebastes.mentella	SSP5-8.5 (+4.5Â°C)	1230.47	-0.571241	number range units
280	Sebastes.norvegicus	SSP1-2.6 (+1.6Â°C)	-3389.84	1.74937	number range units
281	Sebastes.norvegicus	SSP2-4.5 (+2.6Â°C)	485.419	-0.142525	number range units
282	Sebastes.norvegicus	SSP5-8.5 (+4.5Â°C)	-187.335	0.185304	number range units
283	Sebastes.viviparus	SSP1-2.6 (+1.6Â°C)	-857.001	0.506198	number range units
284	Sebastes.viviparus	SSP2-4.5 (+2.6Â°C)	-6672.59	3.42824	number range units
285	Sebastes.viviparus	SSP5-8.5 (+4.5Â°C)	-9949.39	5.01161	number range units
286	Solea.solea	SSP1-2.6 (+1.6Â°C)	121.468	-0.0428467	number range units
287	Solea.solea	SSP2-4.5 (+2.6Â°C)	278.25	-0.118663	number range units
288	Solea.solea	SSP5-8.5 (+4.5Â°C)	357.786	-0.158244	number range units
289	Sprattus.sprattus	SSP1-2.6 (+1.6Â°C)	-46.656	0.0377232	number range units
290	Sprattus.sprattus	SSP2-4.5 (+2.6Â°C)	3.56438	0.0134008	number range units
291	Sprattus.sprattus	SSP5-8.5 (+4.5Â°C)	-25.6825	0.0275891	number range units
292	Squalus.acanthias	SSP1-2.6 (+1.6Â°C)	376.773	-0.14718	number range units
293	Squalus.acanthias	SSP2-4.5 (+2.6Â°C)	818.968	-0.366208	number range units
294	Squalus.acanthias	SSP5-8.5 (+4.5Â°C)	667.169	-0.291538	number range units
295	Trachinus.draco	SSP1-2.6 (+1.6Â°C)	83.5608	-0.0270464	number range units
296	Trachinus.draco	SSP2-4.5 (+2.6Â°C)	-9.85045	0.0184528	number range units
297	Trachinus.draco	SSP5-8.5 (+4.5Â°C)	0.551865	0.0128088	number range units
298	Trachurus.trachurus	SSP1-2.6 (+1.6Â°C)	830.777	-0.320358	number range units
299	Trachurus.trachurus	SSP2-4.5 (+2.6Â°C)	2012.71	-0.907919	number range units
300	Trachurus.trachurus	SSP5-8.5 (+4.5Â°C)	2270.31	-1.03855	number range units
301	Triglops.murrayi	SSP1-2.6 (+1.6Â°C)	280.267	0.00247276	number range units
302	Triglops.murrayi	SSP2-4.5 (+2.6Â°C)	-502.146	0.373325	number range units
303	Triglops.murrayi	SSP5-8.5 (+4.5Â°C)	3194.63	-1.42679	number range units
304	Triglops.nybelini	SSP1-2.6 (+1.6Â°C)	4743.78	-2.25431	number range units
305	Triglops.nybelini	SSP2-4.5 (+2.6Â°C)	8010.68	-3.86551	number range units
306	Triglops.nybelini	SSP5-8.5 (+4.5Â°C)	10543.3	-5.12294	number range units
307	Triglops.pingelii	SSP1-2.6 (+1.6Â°C)	510.567	-0.236758	number range units
308	Triglops.pingelii	SSP2-4.5 (+2.6Â°C)	588.429	-0.27479	number range units
309	Triglops.pingelii	SSP5-8.5 (+4.5Â°C)	905.787	-0.430783	number range units
310	Trisopterus.esmarkii	SSP1-2.6 (+1.6Â°C)	8628.54	-4.06602	number range units
311	Trisopterus.esmarkii	SSP2-4.5 (+2.6Â°C)	-1579.87	0.891645	number range units
312	Trisopterus.esmarkii	SSP5-8.5 (+4.5Â°C)	-4275.29	2.25247	number range units
313	Trisopterus.luscus	SSP1-2.6 (+1.6Â°C)	-196.166	0.13806	number range units
314	Trisopterus.luscus	SSP2-4.5 (+2.6Â°C)	-1205.25	0.637594	number range units
315	Trisopterus.luscus	SSP5-8.5 (+4.5Â°C)	190.14	-0.0488117	number range units
316	Trisopterus.minutus	SSP1-2.6 (+1.6Â°C)	362.2	-0.156739	number range units
317	Trisopterus.minutus	SSP2-4.5 (+2.6Â°C)	466.902	-0.208132	number range units
318	Trisopterus.minutus	SSP5-8.5 (+4.5Â°C)	248.259	-0.100249	number range units
319	Zeus.faber	SSP1-2.6 (+1.6Â°C)	315.704	-0.10361	number range units
320	Zeus.faber	SSP2-4.5 (+2.6Â°C)	61.4765	0.0225679	number range units
321	Zeus.faber	SSP5-8.5 (+4.5Â°C)	1089.85	-0.4857	number range units
322	Agonus.cataphractus	SSP1-2.6 (+1.6Â°C)	-82.9306	0.0517742	range unit area
323	Agonus.cataphractus	SSP2-4.5 (+2.6Â°C)	-32.7855	0.0275806	range unit area
324	Agonus.cataphractus	SSP5-8.5 (+4.5Â°C)	-17.621	0.0201613	range unit area
325	Amblyraja.hyperborea	SSP1-2.6 (+1.6Â°C)	-176.15	0.095	range unit area
326	Amblyraja.hyperborea	SSP2-4.5 (+2.6Â°C)	-6.79355	0.0122581	range unit area
327	Amblyraja.hyperborea	SSP5-8.5 (+4.5Â°C)	171.855	-0.0758065	range unit area
328	Amblyraja.radiata	SSP1-2.6 (+1.6Â°C)	1.52097	0.00983871	range unit area
329	Amblyraja.radiata	SSP2-4.5 (+2.6Â°C)	-53.1597	0.0366129	range unit area
330	Amblyraja.radiata	SSP5-8.5 (+4.5Â°C)	-94.3387	0.0564516	range unit area
331	Ammodytes.marinus	SSP1-2.6 (+1.6Â°C)	21.1161	0.000645161	range unit area
332	Ammodytes.marinus	SSP2-4.5 (+2.6Â°C)	38.6065	-0.00774194	range unit area
333	Ammodytes.marinus	SSP5-8.5 (+4.5Â°C)	32.1871	-0.00451613	range unit area
334	Ammodytes.tobianus	SSP1-2.6 (+1.6Â°C)	8.16129	0.00645161	range unit area
335	Ammodytes.tobianus	SSP2-4.5 (+2.6Â°C)	29.0823	-0.00370968	range unit area
336	Ammodytes.tobianus	SSP5-8.5 (+4.5Â°C)	68.3774	-0.0229032	range unit area
337	Anarhichas.denticulatus	SSP1-2.6 (+1.6Â°C)	56.5048	-0.0208065	range unit area
338	Anarhichas.denticulatus	SSP2-4.5 (+2.6Â°C)	29.3855	-0.00758065	range unit area
339	Anarhichas.denticulatus	SSP5-8.5 (+4.5Â°C)	17.7881	-0.00250482	range unit area
340	Anarhichas.lupus	SSP1-2.6 (+1.6Â°C)	-266.302	0.146935	range unit area
341	Anarhichas.lupus	SSP2-4.5 (+2.6Â°C)	-127.937	0.0795161	range unit area
342	Anarhichas.lupus	SSP5-8.5 (+4.5Â°C)	107.16	-0.0366129	range unit area
343	Anarhichas.minor	SSP1-2.6 (+1.6Â°C)	14.3333	-9.62679e-17	range unit area
344	Anarhichas.minor	SSP2-4.5 (+2.6Â°C)	83.604	-0.0343931	range unit area
345	Anarhichas.minor	SSP5-8.5 (+4.5Â°C)	143.635	-0.0640625	range unit area
346	Anguilla.anguilla	SSP1-2.6 (+1.6Â°C)	-7.92097	0.0101613	range unit area
347	Anguilla.anguilla	SSP2-4.5 (+2.6Â°C)	-60.9387	0.0364516	range unit area
348	Anguilla.anguilla	SSP5-8.5 (+4.5Â°C)	-305.118	0.15629	range unit area
349	Anisarchus.medius	SSP1-2.6 (+1.6Â°C)	57.4226	-0.0170968	range unit area
350	Anisarchus.medius	SSP2-4.5 (+2.6Â°C)	28.9774	-0.00290323	range unit area
351	Anisarchus.medius	SSP5-8.5 (+4.5Â°C)	280.902	-0.126935	range unit area
352	Aphia.minuta	SSP1-2.6 (+1.6Â°C)	-84.8145	0.0524194	range unit area
353	Aphia.minuta	SSP2-4.5 (+2.6Â°C)	-133.96	0.0766129	range unit area
354	Aphia.minuta	SSP5-8.5 (+4.5Â°C)	-216.318	0.11629	range unit area
355	Arctozenus.risso	SSP1-2.6 (+1.6Â°C)	67.2129	-0.0154839	range unit area
356	Arctozenus.risso	SSP2-4.5 (+2.6Â°C)	44.85	-0.005	range unit area
357	Arctozenus.risso	SSP5-8.5 (+4.5Â°C)	158.305	-0.0608065	range unit area
358	Argentina.silus	SSP1-2.6 (+1.6Â°C)	-145.915	0.0824194	range unit area
359	Argentina.silus	SSP2-4.5 (+2.6Â°C)	-138.274	0.0790323	range unit area
360	Argentina.silus	SSP5-8.5 (+4.5Â°C)	-326.773	0.172097	range unit area
361	Argentina.sphyraena	SSP1-2.6 (+1.6Â°C)	-82.0242	0.0540323	range unit area
362	Argentina.sphyraena	SSP2-4.5 (+2.6Â°C)	-168.244	0.0972581	range unit area
363	Argentina.sphyraena	SSP5-8.5 (+4.5Â°C)	-344.903	0.183871	range unit area
364	Arnoglossus.laterna	SSP1-2.6 (+1.6Â°C)	17.7903	0.0016129	range unit area
365	Arnoglossus.laterna	SSP2-4.5 (+2.6Â°C)	-17.2952	0.0191935	range unit area
366	Arnoglossus.laterna	SSP5-8.5 (+4.5Â°C)	-37.9952	0.0291935	range unit area
367	Artediellus.atlanticus	SSP1-2.6 (+1.6Â°C)	-42.2758	0.0359677	range unit area
368	Artediellus.atlanticus	SSP2-4.5 (+2.6Â°C)	249.502	-0.106935	range unit area
369	Artediellus.atlanticus	SSP5-8.5 (+4.5Â°C)	381.098	-0.173065	range unit area
370	Boreogadus.saida	SSP1-2.6 (+1.6Â°C)	-47.5532	0.028871	range unit area
371	Boreogadus.saida	SSP2-4.5 (+2.6Â°C)	-56.1823	0.0337097	range unit area
372	Boreogadus.saida	SSP5-8.5 (+4.5Â°C)	155.233	-0.0699248	range unit area
373	Brosme.brosme	SSP1-2.6 (+1.6Â°C)	-28.2161	0.0293548	range unit area
374	Brosme.brosme	SSP2-4.5 (+2.6Â°C)	-70.0581	0.0496774	range unit area
375	Brosme.brosme	SSP5-8.5 (+4.5Â°C)	-283.245	0.154194	range unit area
376	Buglossidium.luteum	SSP1-2.6 (+1.6Â°C)	27.1984	-0.00306452	range unit area
377	Buglossidium.luteum	SSP2-4.5 (+2.6Â°C)	21	0	range unit area
378	Buglossidium.luteum	SSP5-8.5 (+4.5Â°C)	21	0	range unit area
379	Callionymus.lyra	SSP1-2.6 (+1.6Â°C)	-45.9726	0.0320968	range unit area
380	Callionymus.lyra	SSP2-4.5 (+2.6Â°C)	-224.4	0.12	range unit area
381	Callionymus.lyra	SSP5-8.5 (+4.5Â°C)	-225.284	0.120645	range unit area
382	Capros.aper	SSP1-2.6 (+1.6Â°C)	-146.705	0.0808065	range unit area
383	Capros.aper	SSP2-4.5 (+2.6Â°C)	-238.46	0.126613	range unit area
384	Capros.aper	SSP5-8.5 (+4.5Â°C)	-659.298	0.333065	range unit area
385	Chelidonichthys.cuculus	SSP1-2.6 (+1.6Â°C)	-131.529	0.0748387	range unit area
386	Chelidonichthys.cuculus	SSP2-4.5 (+2.6Â°C)	-284.058	0.149677	range unit area
387	Chelidonichthys.cuculus	SSP5-8.5 (+4.5Â°C)	-424.074	0.219032	range unit area
388	Chelidonichthys.lucerna	SSP1-2.6 (+1.6Â°C)	-28.8419	0.0203226	range unit area
389	Chelidonichthys.lucerna	SSP2-4.5 (+2.6Â°C)	-94.3726	0.0520968	range unit area
390	Chelidonichthys.lucerna	SSP5-8.5 (+4.5Â°C)	-289.069	0.148226	range unit area
391	Chimaera.monstrosa	SSP1-2.6 (+1.6Â°C)	-34.7742	0.0290323	range unit area
392	Chimaera.monstrosa	SSP2-4.5 (+2.6Â°C)	-275.302	0.146935	range unit area
393	Chimaera.monstrosa	SSP5-8.5 (+4.5Â°C)	-305.177	0.162903	range unit area
394	Clupea.harengus	SSP1-2.6 (+1.6Â°C)	19.221	-0.00016129	range unit area
395	Clupea.harengus	SSP2-4.5 (+2.6Â°C)	-106.852	0.0619355	range unit area
396	Clupea.harengus	SSP5-8.5 (+4.5Â°C)	-348.589	0.181452	range unit area
397	Cottunculus.microps	SSP1-2.6 (+1.6Â°C)	115.265	-0.0374194	range unit area
398	Cottunculus.microps	SSP2-4.5 (+2.6Â°C)	195.065	-0.0774194	range unit area
399	Cottunculus.microps	SSP5-8.5 (+4.5Â°C)	318.811	-0.138548	range unit area
400	Crystallogobius.linearis	SSP1-2.6 (+1.6Â°C)	-53.4629	0.0404839	range unit area
401	Crystallogobius.linearis	SSP2-4.5 (+2.6Â°C)	-197.91	0.111613	range unit area
402	Crystallogobius.linearis	SSP5-8.5 (+4.5Â°C)	-227.902	0.126935	range unit area
403	Cyclopterus.lumpus	SSP1-2.6 (+1.6Â°C)	-21.9581	0.0196774	range unit area
404	Cyclopterus.lumpus	SSP2-4.5 (+2.6Â°C)	-205.479	0.109839	range unit area
405	Cyclopterus.lumpus	SSP5-8.5 (+4.5Â°C)	-598.756	0.302742	range unit area
406	Dicentrarchus.labrax	SSP1-2.6 (+1.6Â°C)	55.8532	-0.018871	range unit area
407	Dicentrarchus.labrax	SSP2-4.5 (+2.6Â°C)	14.6742	0.000967742	range unit area
408	Dicentrarchus.labrax	SSP5-8.5 (+4.5Â°C)	-79.8484	0.0480645	range unit area
409	Echiichthys.vipera	SSP1-2.6 (+1.6Â°C)	-82.7323	0.0487097	range unit area
410	Echiichthys.vipera	SSP2-4.5 (+2.6Â°C)	-84.0581	0.0496774	range unit area
411	Echiichthys.vipera	SSP5-8.5 (+4.5Â°C)	-188.326	0.100968	range unit area
412	Enchelyopus.cimbrius	SSP1-2.6 (+1.6Â°C)	-117.435	0.0725806	range unit area
413	Enchelyopus.cimbrius	SSP2-4.5 (+2.6Â°C)	61.4452	-0.0141935	range unit area
414	Enchelyopus.cimbrius	SSP5-8.5 (+4.5Â°C)	10.7419	0.00967742	range unit area
415	Engraulis.encrasicolus	SSP1-2.6 (+1.6Â°C)	-58.2532	0.038871	range unit area
416	Engraulis.encrasicolus	SSP2-4.5 (+2.6Â°C)	-122.121	0.0701613	range unit area
417	Engraulis.encrasicolus	SSP5-8.5 (+4.5Â°C)	-119.795	0.0691935	range unit area
418	Entelurus.aequoreus	SSP1-2.6 (+1.6Â°C)	-36.3548	0.0258065	range unit area
419	Entelurus.aequoreus	SSP2-4.5 (+2.6Â°C)	-145.158	0.0796774	range unit area
420	Entelurus.aequoreus	SSP5-8.5 (+4.5Â°C)	-468.811	0.238548	range unit area
421	Etmopterus.spinax	SSP1-2.6 (+1.6Â°C)	-80.8371	0.0495161	range unit area
422	Etmopterus.spinax	SSP2-4.5 (+2.6Â°C)	-349.252	0.181935	range unit area
423	Etmopterus.spinax	SSP5-8.5 (+4.5Â°C)	-473.998	0.243065	range unit area
424	Eumicrotremus.spinosus	SSP1-2.6 (+1.6Â°C)	187.506	-0.0777419	range unit area
425	Eumicrotremus.spinosus	SSP2-4.5 (+2.6Â°C)	250.584	-0.110645	range unit area
426	Eumicrotremus.spinosus	SSP5-8.5 (+4.5Â°C)	509.265	-0.237419	range unit area
427	Eutrigla.gurnardus	SSP1-2.6 (+1.6Â°C)	-24.8194	0.0232258	range unit area
428	Eutrigla.gurnardus	SSP2-4.5 (+2.6Â°C)	-146.019	0.0832258	range unit area
429	Eutrigla.gurnardus	SSP5-8.5 (+4.5Â°C)	-309.177	0.162903	range unit area
430	Gadiculus.argenteus	SSP1-2.6 (+1.6Â°C)	-124.75	0.075	range unit area
431	Gadiculus.argenteus	SSP2-4.5 (+2.6Â°C)	-310.818	0.16629	range unit area
432	Gadiculus.argenteus	SSP5-8.5 (+4.5Â°C)	-298.189	0.161452	range unit area
433	Gadus.morhua	SSP1-2.6 (+1.6Â°C)	-26.25	0.025	range unit area
434	Gadus.morhua	SSP2-4.5 (+2.6Â°C)	-76.2143	0.05	range unit area
435	Gadus.morhua	SSP5-8.5 (+4.5Â°C)	-111.607	0.0672131	range unit area
436	Galeus.melastomus	SSP1-2.6 (+1.6Â°C)	-158.206	0.0877419	range unit area
437	Galeus.melastomus	SSP2-4.5 (+2.6Â°C)	-173.139	0.0964516	range unit area
438	Galeus.melastomus	SSP5-8.5 (+4.5Â°C)	-415.108	0.214677	range unit area
439	Glyptocephalus.cynoglossus	SSP1-2.6 (+1.6Â°C)	-103.398	0.0630645	range unit area
440	Glyptocephalus.cynoglossus	SSP2-4.5 (+2.6Â°C)	-99.8516	0.0619355	range unit area
441	Glyptocephalus.cynoglossus	SSP5-8.5 (+4.5Â°C)	-88.2339	0.0556452	range unit area
442	Helicolenus.dactylopterus	SSP1-2.6 (+1.6Â°C)	-64.0694	0.0482258	range unit area
443	Helicolenus.dactylopterus	SSP2-4.5 (+2.6Â°C)	-124.727	0.0779032	range unit area
444	Helicolenus.dactylopterus	SSP5-8.5 (+4.5Â°C)	-283.223	0.157097	range unit area
445	Hippoglossoides.platessoides	SSP1-2.6 (+1.6Â°C)	-51.7403	0.0333871	range unit area
446	Hippoglossoides.platessoides	SSP2-4.5 (+2.6Â°C)	-173.277	0.0929032	range unit area
447	Hippoglossoides.platessoides	SSP5-8.5 (+4.5Â°C)	-311.747	0.161129	range unit area
448	Hippoglossus.hippoglossus	SSP1-2.6 (+1.6Â°C)	-38.1823	0.0337097	range unit area
449	Hippoglossus.hippoglossus	SSP2-4.5 (+2.6Â°C)	-158.056	0.0927419	range unit area
450	Hippoglossus.hippoglossus	SSP5-8.5 (+4.5Â°C)	-349.323	0.187097	range unit area
451	Hyperoplus.immaculatus	SSP1-2.6 (+1.6Â°C)	-68.1145	0.0424194	range unit area
452	Hyperoplus.immaculatus	SSP2-4.5 (+2.6Â°C)	-106.968	0.0612903	range unit area
453	Hyperoplus.immaculatus	SSP5-8.5 (+4.5Â°C)	-182.674	0.0990323	range unit area
454	Hyperoplus.lanceolatus	SSP1-2.6 (+1.6Â°C)	39.6065	-0.00774194	range unit area
455	Hyperoplus.lanceolatus	SSP2-4.5 (+2.6Â°C)	88.7516	-0.0319355	range unit area
456	Hyperoplus.lanceolatus	SSP5-8.5 (+4.5Â°C)	63.7371	-0.0195161	range unit area
457	Lepidorhombus.whiffiagonis	SSP1-2.6 (+1.6Â°C)	-121.889	0.0714516	range unit area
458	Lepidorhombus.whiffiagonis	SSP2-4.5 (+2.6Â°C)	-401.258	0.209677	range unit area
459	Lepidorhombus.whiffiagonis	SSP5-8.5 (+4.5Â°C)	-654.287	0.334516	range unit area
460	Leptagonus.decagonus	SSP1-2.6 (+1.6Â°C)	-22.6323	0.0187097	range unit area
461	Leptagonus.decagonus	SSP2-4.5 (+2.6Â°C)	14.779	0.00016129	range unit area
462	Leptagonus.decagonus	SSP5-8.5 (+4.5Â°C)	82.4714	-0.0328571	range unit area
463	Leptoclinus.maculatus	SSP1-2.6 (+1.6Â°C)	-28.5919	0.0220085	range unit area
464	Leptoclinus.maculatus	SSP2-4.5 (+2.6Â°C)	-43.6581	0.0296774	range unit area
465	Leptoclinus.maculatus	SSP5-8.5 (+4.5Â°C)	169.645	-0.0741935	range unit area
466	Lesueurigobius.friesii	SSP1-2.6 (+1.6Â°C)	84.3919	-0.0353226	range unit area
467	Lesueurigobius.friesii	SSP2-4.5 (+2.6Â°C)	130.966	-0.0586207	range unit area
468	Lesueurigobius.friesii	SSP5-8.5 (+4.5Â°C)	110.414	-0.0485714	range unit area
469	Leucoraja.naevus	SSP1-2.6 (+1.6Â°C)	46.55	-0.015	range unit area
470	Leucoraja.naevus	SSP2-4.5 (+2.6Â°C)	-72.2194	0.0432258	range unit area
471	Leucoraja.naevus	SSP5-8.5 (+4.5Â°C)	-285.511	0.148548	range unit area
472	Limanda.limanda	SSP1-2.6 (+1.6Â°C)	-10.4226	0.0170968	range unit area
473	Limanda.limanda	SSP2-4.5 (+2.6Â°C)	12.8242	0.00596774	range unit area
474	Limanda.limanda	SSP5-8.5 (+4.5Â°C)	-34.5532	0.028871	range unit area
475	Liparis.bathyarcticus	SSP1-2.6 (+1.6Â°C)	-43.471	0.0251613	range unit area
476	Liparis.bathyarcticus	SSP2-4.5 (+2.6Â°C)	-99.5862	0.0534483	range unit area
477	Liparis.bathyarcticus	SSP5-8.5 (+4.5Â°C)	-90.9143	0.0485714	range unit area
478	Liparis.fabricii	SSP1-2.6 (+1.6Â°C)	-32.4	0.02	range unit area
479	Liparis.fabricii	SSP2-4.5 (+2.6Â°C)	-138.365	0.0716216	range unit area
480	Liparis.fabricii	SSP5-8.5 (+4.5Â°C)	-225.095	0.114865	range unit area
481	Lophius.budegassa	SSP1-2.6 (+1.6Â°C)	45.4452	-0.0141935	range unit area
482	Lophius.budegassa	SSP2-4.5 (+2.6Â°C)	-139.518	0.0762903	range unit area
483	Lophius.budegassa	SSP5-8.5 (+4.5Â°C)	-404.606	0.207742	range unit area
484	Lophius.piscatorius	SSP1-2.6 (+1.6Â°C)	-42.8	0.04	range unit area
485	Lophius.piscatorius	SSP2-4.5 (+2.6Â°C)	-2.4	0.02	range unit area
486	Lophius.piscatorius	SSP5-8.5 (+4.5Â°C)	-185.363	0.110484	range unit area
487	Lumpenus.lampretaeformis	SSP1-2.6 (+1.6Â°C)	-77.279	0.0498387	range unit area
488	Lumpenus.lampretaeformis	SSP2-4.5 (+2.6Â°C)	235.198	-0.103065	range unit area
489	Lumpenus.lampretaeformis	SSP5-8.5 (+4.5Â°C)	295.298	-0.133065	range unit area
490	Lycodes.esmarkii	SSP1-2.6 (+1.6Â°C)	37.5355	-0.00258065	range unit area
491	Lycodes.esmarkii	SSP2-4.5 (+2.6Â°C)	61.6661	-0.0143548	range unit area
492	Lycodes.esmarkii	SSP5-8.5 (+4.5Â°C)	316.358	-0.139677	range unit area
493	Lycodes.eudipleurostictus	SSP1-2.6 (+1.6Â°C)	-132.866	0.0743548	range unit area
494	Lycodes.eudipleurostictus	SSP2-4.5 (+2.6Â°C)	42.8048	-0.0108065	range unit area
495	Lycodes.eudipleurostictus	SSP5-8.5 (+4.5Â°C)	312.661	-0.143548	range unit area
496	Lycodes.gracilis	SSP1-2.6 (+1.6Â°C)	124.871	-0.0451613	range unit area
497	Lycodes.gracilis	SSP2-4.5 (+2.6Â°C)	38.4194	-0.00322581	range unit area
498	Lycodes.gracilis	SSP5-8.5 (+4.5Â°C)	93.5419	-0.0303226	range unit area
499	Lycodes.pallidus	SSP1-2.6 (+1.6Â°C)	-153.821	0.0801613	range unit area
500	Lycodes.pallidus	SSP2-4.5 (+2.6Â°C)	80.0661	-0.0343548	range unit area
501	Lycodes.pallidus	SSP5-8.5 (+4.5Â°C)	102.243	-0.0457143	range unit area
502	Lycodes.reticulatus	SSP1-2.6 (+1.6Â°C)	-63.1597	0.0366129	range unit area
503	Lycodes.reticulatus	SSP2-4.5 (+2.6Â°C)	66.0902	-0.0270677	range unit area
504	Lycodes.reticulatus	SSP5-8.5 (+4.5Â°C)	164.043	-0.0757143	range unit area
505	Lycodes.rossi	SSP1-2.6 (+1.6Â°C)	41.4565	-0.0127419	range unit area
506	Lycodes.rossi	SSP2-4.5 (+2.6Â°C)	-41.8903	0.0283871	range unit area
507	Lycodes.rossi	SSP5-8.5 (+4.5Â°C)	27.3429	-0.00571429	range unit area
508	Lycodes.seminudus	SSP1-2.6 (+1.6Â°C)	91.9274	-0.0379032	range unit area
509	Lycodes.seminudus	SSP2-4.5 (+2.6Â°C)	225.086	-0.103448	range unit area
510	Lycodes.seminudus	SSP5-8.5 (+4.5Â°C)	80.2973	-0.0324324	range unit area
511	Lycodes.vahlii	SSP1-2.6 (+1.6Â°C)	-98.4694	0.0682258	range unit area
512	Lycodes.vahlii	SSP2-4.5 (+2.6Â°C)	-54.9645	0.0474194	range unit area
513	Lycodes.vahlii	SSP5-8.5 (+4.5Â°C)	10.0081	0.0153226	range unit area
514	Macrourus.berglax	SSP1-2.6 (+1.6Â°C)	-11.7935	0.0122581	range unit area
515	Macrourus.berglax	SSP2-4.5 (+2.6Â°C)	56.9468	-0.021129	range unit area
516	Macrourus.berglax	SSP5-8.5 (+4.5Â°C)	124.687	-0.0545161	range unit area
517	Mallotus.villosus	SSP1-2.6 (+1.6Â°C)	-12.0145	0.0124194	range unit area
518	Mallotus.villosus	SSP2-4.5 (+2.6Â°C)	-33.8194	0.0232258	range unit area
519	Mallotus.villosus	SSP5-8.5 (+4.5Â°C)	34.589	-0.0100251	range unit area
520	Maurolicus.muelleri	SSP1-2.6 (+1.6Â°C)	99.729	-0.0348387	range unit area
521	Maurolicus.muelleri	SSP2-4.5 (+2.6Â°C)	195.031	-0.0817742	range unit area
522	Maurolicus.muelleri	SSP5-8.5 (+4.5Â°C)	171.563	-0.0704839	range unit area
523	Melanogrammus.aeglefinus	SSP1-2.6 (+1.6Â°C)	61.5013	-0.0170426	range unit area
524	Melanogrammus.aeglefinus	SSP2-4.5 (+2.6Â°C)	33.4755	-0.00326679	range unit area
525	Melanogrammus.aeglefinus	SSP5-8.5 (+4.5Â°C)	129.5	-0.05	range unit area
526	Merlangius.merlangus	SSP1-2.6 (+1.6Â°C)	-13.5387	0.0164516	range unit area
527	Merlangius.merlangus	SSP2-4.5 (+2.6Â°C)	-120.132	0.0687097	range unit area
528	Merlangius.merlangus	SSP5-8.5 (+4.5Â°C)	-393.861	0.203548	range unit area
529	Merluccius.merluccius	SSP1-2.6 (+1.6Â°C)	52.7565	-0.00274194	range unit area
530	Merluccius.merluccius	SSP2-4.5 (+2.6Â°C)	232.51	-0.0916129	range unit area
531	Merluccius.merluccius	SSP5-8.5 (+4.5Â°C)	135.103	-0.043871	range unit area
532	Microchirus.variegatus	SSP1-2.6 (+1.6Â°C)	41.1419	-0.0103226	range unit area
533	Microchirus.variegatus	SSP2-4.5 (+2.6Â°C)	-92.0129	0.0554839	range unit area
534	Microchirus.variegatus	SSP5-8.5 (+4.5Â°C)	-426.621	0.220161	range unit area
535	Micromesistius.poutassou	SSP1-2.6 (+1.6Â°C)	-75.3839	0.0506452	range unit area
536	Micromesistius.poutassou	SSP2-4.5 (+2.6Â°C)	-50.6952	0.0391935	range unit area
537	Micromesistius.poutassou	SSP5-8.5 (+4.5Â°C)	45.6065	-0.00774194	range unit area
538	Microstomus.kitt	SSP1-2.6 (+1.6Â°C)	-29.5871	0.0245161	range unit area
539	Microstomus.kitt	SSP2-4.5 (+2.6Â°C)	-152.008	0.0846774	range unit area
540	Microstomus.kitt	SSP5-8.5 (+4.5Â°C)	-484.511	0.248548	range unit area
541	Molva.molva	SSP1-2.6 (+1.6Â°C)	25.4871	0.00548387	range unit area
542	Molva.molva	SSP2-4.5 (+2.6Â°C)	-72.6984	0.0530645	range unit area
543	Molva.molva	SSP5-8.5 (+4.5Â°C)	-257.987	0.144516	range unit area
544	Mullus.surmuletus	SSP1-2.6 (+1.6Â°C)	-148.39	0.0783871	range unit area
545	Mullus.surmuletus	SSP2-4.5 (+2.6Â°C)	-272.358	0.139677	range unit area
546	Mullus.surmuletus	SSP5-8.5 (+4.5Â°C)	-437.726	0.220968	range unit area
547	Myoxocephalus.scorpius	SSP1-2.6 (+1.6Â°C)	-34.5758	0.0259677	range unit area
548	Myoxocephalus.scorpius	SSP2-4.5 (+2.6Â°C)	-90.1403	0.0533871	range unit area
549	Myoxocephalus.scorpius	SSP5-8.5 (+4.5Â°C)	-25.8306	0.0217742	range unit area
550	Myxine.glutinosa	SSP1-2.6 (+1.6Â°C)	1.24032	0.0166129	range unit area
551	Myxine.glutinosa	SSP2-4.5 (+2.6Â°C)	65.55	-0.015	range unit area
552	Myxine.glutinosa	SSP5-8.5 (+4.5Â°C)	73.6323	-0.0187097	range unit area
553	Pholis.gunnellus	SSP1-2.6 (+1.6Â°C)	-109.084	0.0606452	range unit area
554	Pholis.gunnellus	SSP2-4.5 (+2.6Â°C)	-112.177	0.0629032	range unit area
555	Pholis.gunnellus	SSP5-8.5 (+4.5Â°C)	-92.1403	0.0533871	range unit area
556	Phycis.blennoides	SSP1-2.6 (+1.6Â°C)	-193.408	0.104677	range unit area
557	Phycis.blennoides	SSP2-4.5 (+2.6Â°C)	-303.432	0.15871	range unit area
558	Phycis.blennoides	SSP5-8.5 (+4.5Â°C)	-441.239	0.226452	range unit area
559	Platichthys.flesus	SSP1-2.6 (+1.6Â°C)	-57.3806	0.0367742	range unit area
560	Platichthys.flesus	SSP2-4.5 (+2.6Â°C)	-55.4968	0.036129	range unit area
561	Platichthys.flesus	SSP5-8.5 (+4.5Â°C)	-68.3355	0.0425806	range unit area
562	Pleuronectes.platessa	SSP1-2.6 (+1.6Â°C)	-39.879	0.0298387	range unit area
563	Pleuronectes.platessa	SSP2-4.5 (+2.6Â°C)	-43.3097	0.0316129	range unit area
564	Pleuronectes.platessa	SSP5-8.5 (+4.5Â°C)	-66.9984	0.0430645	range unit area
565	Pollachius.pollachius	SSP1-2.6 (+1.6Â°C)	-102.503	0.063871	range unit area
566	Pollachius.pollachius	SSP2-4.5 (+2.6Â°C)	-334.274	0.179032	range unit area
567	Pollachius.pollachius	SSP5-8.5 (+4.5Â°C)	-388.734	0.205645	range unit area
568	Pollachius.virens	SSP1-2.6 (+1.6Â°C)	35.6629	-0.000483871	range unit area
569	Pollachius.virens	SSP2-4.5 (+2.6Â°C)	-205.085	0.117581	range unit area
570	Pollachius.virens	SSP5-8.5 (+4.5Â°C)	-129.147	0.081129	range unit area
571	Raja.brachyura	SSP1-2.6 (+1.6Â°C)	-62.0548	0.0358065	range unit area
572	Raja.brachyura	SSP2-4.5 (+2.6Â°C)	-145.181	0.0767742	range unit area
573	Raja.brachyura	SSP5-8.5 (+4.5Â°C)	-442.377	0.222903	range unit area
574	Raja.clavata	SSP1-2.6 (+1.6Â°C)	-117.829	0.0648387	range unit area
575	Raja.clavata	SSP2-4.5 (+2.6Â°C)	-176.382	0.0937097	range unit area
576	Raja.clavata	SSP5-8.5 (+4.5Â°C)	-372.079	0.189839	range unit area
577	Raja.montagui	SSP1-2.6 (+1.6Â°C)	-75.7548	0.0458065	range unit area
578	Raja.montagui	SSP2-4.5 (+2.6Â°C)	-208.805	0.110806	range unit area
579	Raja.montagui	SSP5-8.5 (+4.5Â°C)	-359.113	0.185484	range unit area
580	Rajella.fyllae	SSP1-2.6 (+1.6Â°C)	-58.2419	0.0403226	range unit area
581	Rajella.fyllae	SSP2-4.5 (+2.6Â°C)	-160.626	0.0909677	range unit area
582	Rajella.fyllae	SSP5-8.5 (+4.5Â°C)	1.42742	0.0120968	range unit area
583	Reinhardtius.hippoglossoides	SSP1-2.6 (+1.6Â°C)	-200.49	0.108387	range unit area
584	Reinhardtius.hippoglossoides	SSP2-4.5 (+2.6Â°C)	-102.189	0.0614516	range unit area
585	Reinhardtius.hippoglossoides	SSP5-8.5 (+4.5Â°C)	150.387	-0.0645161	range unit area
586	Scomber.scombrus	SSP1-2.6 (+1.6Â°C)	-113.724	0.0640323	range unit area
587	Scomber.scombrus	SSP2-4.5 (+2.6Â°C)	-86.1629	0.0504839	range unit area
588	Scomber.scombrus	SSP5-8.5 (+4.5Â°C)	-342.402	0.176935	range unit area
589	Scophthalmus.maximus	SSP1-2.6 (+1.6Â°C)	14.4758	0.00403226	range unit area
590	Scophthalmus.maximus	SSP2-4.5 (+2.6Â°C)	14.9177	0.00370968	range unit area
591	Scophthalmus.maximus	SSP5-8.5 (+4.5Â°C)	-46.6242	0.0340323	range unit area
592	Scophthalmus.rhombus	SSP1-2.6 (+1.6Â°C)	-105.747	0.061129	range unit area
593	Scophthalmus.rhombus	SSP2-4.5 (+2.6Â°C)	-65.0097	0.0416129	range unit area
594	Scophthalmus.rhombus	SSP5-8.5 (+4.5Â°C)	-59.0323	0.0387097	range unit area
595	Scyliorhinus.canicula	SSP1-2.6 (+1.6Â°C)	-46.879	0.0298387	range unit area
596	Scyliorhinus.canicula	SSP2-4.5 (+2.6Â°C)	-162.439	0.0864516	range unit area
597	Scyliorhinus.canicula	SSP5-8.5 (+4.5Â°C)	-349.937	0.179516	range unit area
598	Sebastes.mentella	SSP1-2.6 (+1.6Â°C)	56.6661	-0.0143548	range unit area
599	Sebastes.mentella	SSP2-4.5 (+2.6Â°C)	58.329	-0.0148387	range unit area
600	Sebastes.mentella	SSP5-8.5 (+4.5Â°C)	-158.51	0.0916129	range unit area
601	Sebastes.norvegicus	SSP1-2.6 (+1.6Â°C)	48.7226	-0.00709677	range unit area
602	Sebastes.norvegicus	SSP2-4.5 (+2.6Â°C)	-80.4548	0.0558065	range unit area
603	Sebastes.norvegicus	SSP5-8.5 (+4.5Â°C)	-170.221	0.100161	range unit area
604	Sebastes.viviparus	SSP1-2.6 (+1.6Â°C)	-48.0548	0.0358065	range unit area
605	Sebastes.viviparus	SSP2-4.5 (+2.6Â°C)	-156.09	0.0883871	range unit area
606	Sebastes.viviparus	SSP5-8.5 (+4.5Â°C)	-172.492	0.0976695	range unit area
607	Solea.solea	SSP1-2.6 (+1.6Â°C)	-25.5048	0.0208065	range unit area
608	Solea.solea	SSP2-4.5 (+2.6Â°C)	-136.75	0.075	range unit area
609	Solea.solea	SSP5-8.5 (+4.5Â°C)	-214.119	0.113226	range unit area
610	Sprattus.sprattus	SSP1-2.6 (+1.6Â°C)	55.55	-0.015	range unit area
611	Sprattus.sprattus	SSP2-4.5 (+2.6Â°C)	-23.2613	0.0235484	range unit area
612	Sprattus.sprattus	SSP5-8.5 (+4.5Â°C)	-14.9581	0.0196774	range unit area
613	Squalus.acanthias	SSP1-2.6 (+1.6Â°C)	35.9887	-0.00145161	range unit area
614	Squalus.acanthias	SSP2-4.5 (+2.6Â°C)	-147.532	0.0887097	range unit area
615	Squalus.acanthias	SSP5-8.5 (+4.5Â°C)	-270.279	0.149839	range unit area
616	Trachinus.draco	SSP1-2.6 (+1.6Â°C)	-28.5871	0.0245161	range unit area
617	Trachinus.draco	SSP2-4.5 (+2.6Â°C)	19.2323	0.00129032	range unit area
618	Trachinus.draco	SSP5-8.5 (+4.5Â°C)	-3.89839	0.0130645	range unit area
619	Trachurus.trachurus	SSP1-2.6 (+1.6Â°C)	23.2097	-0.0016129	range unit area
620	Trachurus.trachurus	SSP2-4.5 (+2.6Â°C)	-110.945	0.0641935	range unit area
621	Trachurus.trachurus	SSP5-8.5 (+4.5Â°C)	-385.779	0.199839	range unit area
622	Triglops.murrayi	SSP1-2.6 (+1.6Â°C)	-12.1452	0.0241935	range unit area
623	Triglops.murrayi	SSP2-4.5 (+2.6Â°C)	-78.2226	0.0570968	range unit area
624	Triglops.murrayi	SSP5-8.5 (+4.5Â°C)	-143.311	0.0885484	range unit area
625	Triglops.nybelini	SSP1-2.6 (+1.6Â°C)	-144.634	0.0756452	range unit area
626	Triglops.nybelini	SSP2-4.5 (+2.6Â°C)	-239.871	0.122857	range unit area
627	Triglops.nybelini	SSP5-8.5 (+4.5Â°C)	-111.378	0.0594595	range unit area
628	Triglops.pingelii	SSP1-2.6 (+1.6Â°C)	51.9097	-0.0116129	range unit area
629	Triglops.pingelii	SSP2-4.5 (+2.6Â°C)	211.847	-0.091129	range unit area
630	Triglops.pingelii	SSP5-8.5 (+4.5Â°C)	567.271	-0.265161	range unit area
631	Trisopterus.esmarkii	SSP1-2.6 (+1.6Â°C)	-163.697	0.096129	range unit area
632	Trisopterus.esmarkii	SSP2-4.5 (+2.6Â°C)	15.8468	0.00887097	range unit area
633	Trisopterus.esmarkii	SSP5-8.5 (+4.5Â°C)	-101.597	0.066129	range unit area
634	Trisopterus.luscus	SSP1-2.6 (+1.6Â°C)	93.2645	-0.0374194	range unit area
635	Trisopterus.luscus	SSP2-4.5 (+2.6Â°C)	67.9129	-0.0254839	range unit area
636	Trisopterus.luscus	SSP5-8.5 (+4.5Â°C)	-111.177	0.0629032	range unit area
637	Trisopterus.minutus	SSP1-2.6 (+1.6Â°C)	-168.337	0.0995161	range unit area
638	Trisopterus.minutus	SSP2-4.5 (+2.6Â°C)	-359.266	0.194355	range unit area
639	Trisopterus.minutus	SSP5-8.5 (+4.5Â°C)	-496.631	0.261774	range unit area
640	Zeus.faber	SSP1-2.6 (+1.6Â°C)	-34.5871	0.0245161	range unit area
641	Zeus.faber	SSP2-4.5 (+2.6Â°C)	-42.8903	0.0283871	range unit area
642	Zeus.faber	SSP5-8.5 (+4.5Â°C)	-334.994	0.172258	range unit area
643	Agonus.cataphractus	SSP1-2.6 (+1.6Â°C)	399.112	-0.147102	Distance
644	Agonus.cataphractus	SSP2-4.5 (+2.6Â°C)	337.514	-0.118802	Distance
645	Agonus.cataphractus	SSP5-8.5 (+4.5Â°C)	560.02	-0.228329	Distance
646	Amblyraja.hyperborea	SSP1-2.6 (+1.6Â°C)	-459.94	0.294693	Distance
647	Amblyraja.hyperborea	SSP2-4.5 (+2.6Â°C)	-2374.31	1.23412	Distance
648	Amblyraja.hyperborea	SSP5-8.5 (+4.5Â°C)	-6279.65	3.16242	Distance
649	Amblyraja.radiata	SSP1-2.6 (+1.6Â°C)	113.095	-0.00094774	Distance
650	Amblyraja.radiata	SSP2-4.5 (+2.6Â°C)	-16.4185	0.0671888	Distance
651	Amblyraja.radiata	SSP5-8.5 (+4.5Â°C)	1060.74	-0.454305	Distance
652	Ammodytes.marinus	SSP1-2.6 (+1.6Â°C)	135.69	-0.0163198	Distance
653	Ammodytes.marinus	SSP2-4.5 (+2.6Â°C)	206.482	-0.0516708	Distance
654	Ammodytes.marinus	SSP5-8.5 (+4.5Â°C)	39.2812	0.0297907	Distance
655	Ammodytes.tobianus	SSP1-2.6 (+1.6Â°C)	210.057	-0.0514549	Distance
656	Ammodytes.tobianus	SSP2-4.5 (+2.6Â°C)	362.15	-0.126527	Distance
657	Ammodytes.tobianus	SSP5-8.5 (+4.5Â°C)	331.367	-0.112102	Distance
658	Anarhichas.denticulatus	SSP1-2.6 (+1.6Â°C)	-7678.75	3.92549	Distance
659	Anarhichas.denticulatus	SSP2-4.5 (+2.6Â°C)	-4270.66	2.2199	Distance
660	Anarhichas.denticulatus	SSP5-8.5 (+4.5Â°C)	-1631.17	0.912705	Distance
661	Anarhichas.lupus	SSP1-2.6 (+1.6Â°C)	395.964	-0.146441	Distance
662	Anarhichas.lupus	SSP2-4.5 (+2.6Â°C)	-109.532	0.103882	Distance
663	Anarhichas.lupus	SSP5-8.5 (+4.5Â°C)	-1765.9	0.916876	Distance
664	Anarhichas.minor	SSP1-2.6 (+1.6Â°C)	-1241.01	0.879767	Distance
665	Anarhichas.minor	SSP2-4.5 (+2.6Â°C)	-159.589	0.225992	Distance
666	Anarhichas.minor	SSP5-8.5 (+4.5Â°C)	1370.3	-0.580077	Distance
667	Anguilla.anguilla	SSP1-2.6 (+1.6Â°C)	347.519	-0.107749	Distance
668	Anguilla.anguilla	SSP2-4.5 (+2.6Â°C)	353.727	-0.115833	Distance
669	Anguilla.anguilla	SSP5-8.5 (+4.5Â°C)	629.278	-0.24965	Distance
670	Anisarchus.medius	SSP1-2.6 (+1.6Â°C)	-1595.47	0.902384	Distance
671	Anisarchus.medius	SSP2-4.5 (+2.6Â°C)	-665.489	0.399745	Distance
672	Anisarchus.medius	SSP5-8.5 (+4.5Â°C)	-492.125	0.296874	Distance
673	Aphia.minuta	SSP1-2.6 (+1.6Â°C)	881.387	-0.377136	Distance
674	Aphia.minuta	SSP2-4.5 (+2.6Â°C)	922.632	-0.396938	Distance
675	Aphia.minuta	SSP5-8.5 (+4.5Â°C)	1203.67	-0.53242	Distance
676	Arctozenus.risso	SSP1-2.6 (+1.6Â°C)	-62.4948	0.0763942	Distance
677	Arctozenus.risso	SSP2-4.5 (+2.6Â°C)	90.6369	0.00291581	Distance
678	Arctozenus.risso	SSP5-8.5 (+4.5Â°C)	-372.307	0.227986	Distance
679	Argentina.silus	SSP1-2.6 (+1.6Â°C)	3086.07	-1.42931	Distance
680	Argentina.silus	SSP2-4.5 (+2.6Â°C)	3084.95	-1.40208	Distance
681	Argentina.silus	SSP5-8.5 (+4.5Â°C)	3603.62	-1.69736	Distance
682	Argentina.sphyraena	SSP1-2.6 (+1.6Â°C)	-233.425	0.148001	Distance
683	Argentina.sphyraena	SSP2-4.5 (+2.6Â°C)	-194.436	0.130978	Distance
684	Argentina.sphyraena	SSP5-8.5 (+4.5Â°C)	-55.3092	0.067336	Distance
685	Arnoglossus.laterna	SSP1-2.6 (+1.6Â°C)	118.007	-0.00375186	Distance
686	Arnoglossus.laterna	SSP2-4.5 (+2.6Â°C)	218.1	-0.0539393	Distance
687	Arnoglossus.laterna	SSP5-8.5 (+4.5Â°C)	708.305	-0.294418	Distance
688	Artediellus.atlanticus	SSP1-2.6 (+1.6Â°C)	-625.221	0.351675	Distance
689	Artediellus.atlanticus	SSP2-4.5 (+2.6Â°C)	-812.737	0.447037	Distance
690	Artediellus.atlanticus	SSP5-8.5 (+4.5Â°C)	-1373.45	0.725685	Distance
691	Boreogadus.saida	SSP1-2.6 (+1.6Â°C)	4730.63	-2.22318	Distance
692	Boreogadus.saida	SSP2-4.5 (+2.6Â°C)	1862.25	-0.850497	Distance
693	Boreogadus.saida	SSP5-8.5 (+4.5Â°C)	2050	-0.908031	Distance
694	Brosme.brosme	SSP1-2.6 (+1.6Â°C)	320.922	-0.0985502	Distance
695	Brosme.brosme	SSP2-4.5 (+2.6Â°C)	-61.7668	0.0901871	Distance
696	Brosme.brosme	SSP5-8.5 (+4.5Â°C)	2915.44	-1.36047	Distance
697	Buglossidium.luteum	SSP1-2.6 (+1.6Â°C)	42.9863	0.0265792	Distance
698	Buglossidium.luteum	SSP2-4.5 (+2.6Â°C)	87.5878	0.00473636	Distance
699	Buglossidium.luteum	SSP5-8.5 (+4.5Â°C)	14.0106	0.0409049	Distance
700	Callionymus.lyra	SSP1-2.6 (+1.6Â°C)	158.489	-0.0266155	Distance
701	Callionymus.lyra	SSP2-4.5 (+2.6Â°C)	322.138	-0.109313	Distance
702	Callionymus.lyra	SSP5-8.5 (+4.5Â°C)	623.66	-0.257558	Distance
703	Capros.aper	SSP1-2.6 (+1.6Â°C)	528.114	-0.208457	Distance
704	Capros.aper	SSP2-4.5 (+2.6Â°C)	145.603	-0.0301293	Distance
705	Capros.aper	SSP5-8.5 (+4.5Â°C)	-93.2953	0.0822494	Distance
706	Chelidonichthys.cuculus	SSP1-2.6 (+1.6Â°C)	254.062	-0.0793927	Distance
707	Chelidonichthys.cuculus	SSP2-4.5 (+2.6Â°C)	158.666	-0.0319192	Distance
708	Chelidonichthys.cuculus	SSP5-8.5 (+4.5Â°C)	616.034	-0.258068	Distance
709	Chelidonichthys.lucerna	SSP1-2.6 (+1.6Â°C)	-429.587	0.2831	Distance
710	Chelidonichthys.lucerna	SSP2-4.5 (+2.6Â°C)	-43.6005	0.0933348	Distance
711	Chelidonichthys.lucerna	SSP5-8.5 (+4.5Â°C)	1356.83	-0.59025	Distance
712	Chimaera.monstrosa	SSP1-2.6 (+1.6Â°C)	-304.186	0.192166	Distance
713	Chimaera.monstrosa	SSP2-4.5 (+2.6Â°C)	196.302	-0.0492261	Distance
714	Chimaera.monstrosa	SSP5-8.5 (+4.5Â°C)	479.887	-0.193993	Distance
715	Clupea.harengus	SSP1-2.6 (+1.6Â°C)	-471.631	0.264256	Distance
716	Clupea.harengus	SSP2-4.5 (+2.6Â°C)	-404.906	0.234878	Distance
717	Clupea.harengus	SSP5-8.5 (+4.5Â°C)	253.461	-0.0791567	Distance
718	Cottunculus.microps	SSP1-2.6 (+1.6Â°C)	-338.507	0.205776	Distance
719	Cottunculus.microps	SSP2-4.5 (+2.6Â°C)	346.684	-0.128172	Distance
720	Cottunculus.microps	SSP5-8.5 (+4.5Â°C)	-488.248	0.280265	Distance
721	Crystallogobius.linearis	SSP1-2.6 (+1.6Â°C)	-7.98475	0.0522943	Distance
722	Crystallogobius.linearis	SSP2-4.5 (+2.6Â°C)	128.184	-0.0163695	Distance
723	Crystallogobius.linearis	SSP5-8.5 (+4.5Â°C)	615.043	-0.252671	Distance
724	Cyclopterus.lumpus	SSP1-2.6 (+1.6Â°C)	27.4213	0.0429674	Distance
725	Cyclopterus.lumpus	SSP2-4.5 (+2.6Â°C)	-1439.89	0.762632	Distance
726	Cyclopterus.lumpus	SSP5-8.5 (+4.5Â°C)	-1807.3	0.975093	Distance
727	Dicentrarchus.labrax	SSP1-2.6 (+1.6Â°C)	206.237	-0.0577626	Distance
728	Dicentrarchus.labrax	SSP2-4.5 (+2.6Â°C)	137.415	-0.0226979	Distance
729	Dicentrarchus.labrax	SSP5-8.5 (+4.5Â°C)	-926.22	0.504231	Distance
730	Echiichthys.vipera	SSP1-2.6 (+1.6Â°C)	669.93	-0.269887	Distance
731	Echiichthys.vipera	SSP2-4.5 (+2.6Â°C)	606.588	-0.240178	Distance
732	Echiichthys.vipera	SSP5-8.5 (+4.5Â°C)	963.607	-0.415385	Distance
733	Enchelyopus.cimbrius	SSP1-2.6 (+1.6Â°C)	60.8145	0.012105	Distance
734	Enchelyopus.cimbrius	SSP2-4.5 (+2.6Â°C)	758.635	-0.331039	Distance
735	Enchelyopus.cimbrius	SSP5-8.5 (+4.5Â°C)	953.37	-0.423418	Distance
736	Engraulis.encrasicolus	SSP1-2.6 (+1.6Â°C)	795.792	-0.333714	Distance
737	Engraulis.encrasicolus	SSP2-4.5 (+2.6Â°C)	1167.74	-0.51705	Distance
738	Engraulis.encrasicolus	SSP5-8.5 (+4.5Â°C)	1554.34	-0.706508	Distance
739	Entelurus.aequoreus	SSP1-2.6 (+1.6Â°C)	-1401.05	0.739554	Distance
740	Entelurus.aequoreus	SSP2-4.5 (+2.6Â°C)	-141.258	0.129094	Distance
741	Entelurus.aequoreus	SSP5-8.5 (+4.5Â°C)	441.28	-0.153962	Distance
742	Etmopterus.spinax	SSP1-2.6 (+1.6Â°C)	16.0028	0.0326071	Distance
743	Etmopterus.spinax	SSP2-4.5 (+2.6Â°C)	234.52	-0.0764777	Distance
744	Etmopterus.spinax	SSP5-8.5 (+4.5Â°C)	-44.2013	0.0606279	Distance
745	Eumicrotremus.spinosus	SSP1-2.6 (+1.6Â°C)	-99.2949	0.0997487	Distance
746	Eumicrotremus.spinosus	SSP2-4.5 (+2.6Â°C)	-194.331	0.154911	Distance
747	Eumicrotremus.spinosus	SSP5-8.5 (+4.5Â°C)	-10.9922	0.0634619	Distance
748	Eutrigla.gurnardus	SSP1-2.6 (+1.6Â°C)	420.761	-0.163669	Distance
749	Eutrigla.gurnardus	SSP2-4.5 (+2.6Â°C)	610.41	-0.257515	Distance
750	Eutrigla.gurnardus	SSP5-8.5 (+4.5Â°C)	670.495	-0.286638	Distance
751	Gadiculus.argenteus	SSP1-2.6 (+1.6Â°C)	149.247	-0.0402544	Distance
752	Gadiculus.argenteus	SSP2-4.5 (+2.6Â°C)	-257.286	0.160193	Distance
753	Gadiculus.argenteus	SSP5-8.5 (+4.5Â°C)	377.051	-0.149103	Distance
754	Gadus.morhua	SSP1-2.6 (+1.6Â°C)	2686.14	-1.25589	Distance
755	Gadus.morhua	SSP2-4.5 (+2.6Â°C)	-2492.68	1.25589	Distance
756	Gadus.morhua	SSP5-8.5 (+4.5Â°C)	-195.683	0.144118	Distance
757	Galeus.melastomus	SSP1-2.6 (+1.6Â°C)	64.3233	0.0134735	Distance
758	Galeus.melastomus	SSP2-4.5 (+2.6Â°C)	-325.559	0.203314	Distance
759	Galeus.melastomus	SSP5-8.5 (+4.5Â°C)	447.792	-0.175298	Distance
760	Glyptocephalus.cynoglossus	SSP1-2.6 (+1.6Â°C)	-1476.82	0.770972	Distance
761	Glyptocephalus.cynoglossus	SSP2-4.5 (+2.6Â°C)	1944.97	-0.890024	Distance
762	Glyptocephalus.cynoglossus	SSP5-8.5 (+4.5Â°C)	-996.598	0.560327	Distance
763	Helicolenus.dactylopterus	SSP1-2.6 (+1.6Â°C)	-522.006	0.294789	Distance
764	Helicolenus.dactylopterus	SSP2-4.5 (+2.6Â°C)	-242.227	0.157482	Distance
765	Helicolenus.dactylopterus	SSP5-8.5 (+4.5Â°C)	17.0543	0.0278185	Distance
766	Hippoglossoides.platessoides	SSP1-2.6 (+1.6Â°C)	148.104	3.57563441221204e-16	Distance
767	Hippoglossoides.platessoides	SSP2-4.5 (+2.6Â°C)	148.104	3.57563441221204e-16	Distance
768	Hippoglossoides.platessoides	SSP5-8.5 (+4.5Â°C)	148.104	3.57563441221204e-16	Distance
769	Hippoglossus.hippoglossus	SSP1-2.6 (+1.6Â°C)	932.571	-0.391927	Distance
770	Hippoglossus.hippoglossus	SSP2-4.5 (+2.6Â°C)	800.471	-0.331596	Distance
771	Hippoglossus.hippoglossus	SSP5-8.5 (+4.5Â°C)	1694.39	-0.772509	Distance
772	Hyperoplus.immaculatus	SSP1-2.6 (+1.6Â°C)	1011.45	-0.423333	Distance
773	Hyperoplus.immaculatus	SSP2-4.5 (+2.6Â°C)	-245.059	0.182169	Distance
774	Hyperoplus.immaculatus	SSP5-8.5 (+4.5Â°C)	533.654	-0.198294	Distance
775	Hyperoplus.lanceolatus	SSP1-2.6 (+1.6Â°C)	239.048	-0.0649958	Distance
776	Hyperoplus.lanceolatus	SSP2-4.5 (+2.6Â°C)	140.071	-0.0161066	Distance
777	Hyperoplus.lanceolatus	SSP5-8.5 (+4.5Â°C)	306.256	-0.0989361	Distance
778	Lepidorhombus.whiffiagonis	SSP1-2.6 (+1.6Â°C)	-371.42	0.218421	Distance
779	Lepidorhombus.whiffiagonis	SSP2-4.5 (+2.6Â°C)	-124.396	0.0992555	Distance
780	Lepidorhombus.whiffiagonis	SSP5-8.5 (+4.5Â°C)	529.546	-0.217335	Distance
781	Leptagonus.decagonus	SSP1-2.6 (+1.6Â°C)	1945.26	-0.900256	Distance
782	Leptagonus.decagonus	SSP2-4.5 (+2.6Â°C)	1145.07	-0.507305	Distance
783	Leptagonus.decagonus	SSP5-8.5 (+4.5Â°C)	3059.59	-1.44674	Distance
784	Leptoclinus.maculatus	SSP1-2.6 (+1.6Â°C)	-8167.19	4.14084	Distance
785	Leptoclinus.maculatus	SSP2-4.5 (+2.6Â°C)	3767.76	-1.73946	Distance
786	Leptoclinus.maculatus	SSP5-8.5 (+4.5Â°C)	1369.9	-0.598393	Distance
787	Lesueurigobius.friesii	SSP1-2.6 (+1.6Â°C)	-1175.81	0.615491	Distance
788	Lesueurigobius.friesii	SSP2-4.5 (+2.6Â°C)	-6512.23	3.23128	Distance
789	Lesueurigobius.friesii	SSP5-8.5 (+4.5Â°C)	-2079.57	1.0602	Distance
790	Leucoraja.naevus	SSP1-2.6 (+1.6Â°C)	-908.859	0.515794	Distance
791	Leucoraja.naevus	SSP2-4.5 (+2.6Â°C)	461.675	-0.154956	Distance
792	Leucoraja.naevus	SSP5-8.5 (+4.5Â°C)	2098.27	-0.965434	Distance
793	Limanda.limanda	SSP1-2.6 (+1.6Â°C)	-189.703	0.131817	Distance
794	Limanda.limanda	SSP2-4.5 (+2.6Â°C)	-418.293	0.245145	Distance
795	Limanda.limanda	SSP5-8.5 (+4.5Â°C)	-464.368	0.269685	Distance
796	Liparis.bathyarcticus	SSP1-2.6 (+1.6Â°C)	161.272	-0.0138263	Distance
797	Liparis.bathyarcticus	SSP2-4.5 (+2.6Â°C)	705.872	-0.289563	Distance
798	Liparis.bathyarcticus	SSP5-8.5 (+4.5Â°C)	2846.87	-1.33931	Distance
799	Liparis.fabricii	SSP1-2.6 (+1.6Â°C)	-176.284	0.147169	Distance
800	Liparis.fabricii	SSP2-4.5 (+2.6Â°C)	1986.46	-0.920146	Distance
801	Liparis.fabricii	SSP5-8.5 (+4.5Â°C)	1529.03	-0.694776	Distance
802	Lophius.budegassa	SSP1-2.6 (+1.6Â°C)	-336.047	0.204357	Distance
803	Lophius.budegassa	SSP2-4.5 (+2.6Â°C)	681.425	-0.287349	Distance
804	Lophius.budegassa	SSP5-8.5 (+4.5Â°C)	264.187	-0.0854214	Distance
805	Lophius.piscatorius	SSP1-2.6 (+1.6Â°C)	244.271	-0.0604497	Distance
806	Lophius.piscatorius	SSP2-4.5 (+2.6Â°C)	-193.301	0.15713	Distance
807	Lophius.piscatorius	SSP5-8.5 (+4.5Â°C)	1537.9	-0.694769	Distance
808	Lumpenus.lampretaeformis	SSP1-2.6 (+1.6Â°C)	607.784	-0.226334	Distance
809	Lumpenus.lampretaeformis	SSP2-4.5 (+2.6Â°C)	796.946	-0.325056	Distance
810	Lumpenus.lampretaeformis	SSP5-8.5 (+4.5Â°C)	-1096.07	0.599464	Distance
811	Lycodes.esmarkii	SSP1-2.6 (+1.6Â°C)	388.336	-0.141732	Distance
812	Lycodes.esmarkii	SSP2-4.5 (+2.6Â°C)	323.24	-0.113079	Distance
813	Lycodes.esmarkii	SSP5-8.5 (+4.5Â°C)	-524.135	0.308301	Distance
814	Lycodes.eudipleurostictus	SSP1-2.6 (+1.6Â°C)	-1150.09	0.653038	Distance
815	Lycodes.eudipleurostictus	SSP2-4.5 (+2.6Â°C)	203.859	-0.0147767	Distance
816	Lycodes.eudipleurostictus	SSP5-8.5 (+4.5Â°C)	-2614.72	1.37954	Distance
817	Lycodes.gracilis	SSP1-2.6 (+1.6Â°C)	113.771	-0.0230697	Distance
818	Lycodes.gracilis	SSP2-4.5 (+2.6Â°C)	-123.907	0.0934436	Distance
819	Lycodes.gracilis	SSP5-8.5 (+4.5Â°C)	-738.882	0.395874	Distance
820	Lycodes.pallidus	SSP1-2.6 (+1.6Â°C)	1040.58	-0.458449	Distance
821	Lycodes.pallidus	SSP2-4.5 (+2.6Â°C)	-1162.97	0.630375	Distance
822	Lycodes.pallidus	SSP5-8.5 (+4.5Â°C)	1062.9	-0.462623	Distance
823	Lycodes.reticulatus	SSP1-2.6 (+1.6Â°C)	1194.23	-0.54206	Distance
824	Lycodes.reticulatus	SSP2-4.5 (+2.6Â°C)	766.459	-0.327755	Distance
825	Lycodes.reticulatus	SSP5-8.5 (+4.5Â°C)	1097.96	-0.484998	Distance
826	Lycodes.rossi	SSP1-2.6 (+1.6Â°C)	758.136	-0.325168	Distance
827	Lycodes.rossi	SSP2-4.5 (+2.6Â°C)	1073.69	-0.47124	Distance
828	Lycodes.rossi	SSP5-8.5 (+4.5Â°C)	91.336	-0.00941197	Distance
829	Lycodes.seminudus	SSP1-2.6 (+1.6Â°C)	-285.073	0.180069	Distance
830	Lycodes.seminudus	SSP2-4.5 (+2.6Â°C)	-3842.92	1.92676	Distance
831	Lycodes.seminudus	SSP5-8.5 (+4.5Â°C)	-292.15	0.184432	Distance
832	Lycodes.vahlii	SSP1-2.6 (+1.6Â°C)	-215.829	0.137528	Distance
833	Lycodes.vahlii	SSP2-4.5 (+2.6Â°C)	75.9797	-0.00404415	Distance
834	Lycodes.vahlii	SSP5-8.5 (+4.5Â°C)	88.0908	-0.0104533	Distance
835	Macrourus.berglax	SSP1-2.6 (+1.6Â°C)	2676.56	-1.19578	Distance
836	Macrourus.berglax	SSP2-4.5 (+2.6Â°C)	154.844	0.0410535	Distance
837	Macrourus.berglax	SSP5-8.5 (+4.5Â°C)	-691.557	0.452167	Distance
838	Mallotus.villosus	SSP1-2.6 (+1.6Â°C)	3458.04	-1.57232	Distance
839	Mallotus.villosus	SSP2-4.5 (+2.6Â°C)	6616	-3.10416	Distance
840	Mallotus.villosus	SSP5-8.5 (+4.5Â°C)	3346.13	-1.55236	Distance
841	Maurolicus.muelleri	SSP1-2.6 (+1.6Â°C)	-66.6653	0.103587	Distance
842	Maurolicus.muelleri	SSP2-4.5 (+2.6Â°C)	-1252.32	0.697864	Distance
843	Maurolicus.muelleri	SSP5-8.5 (+4.5Â°C)	819.416	-0.32803	Distance
844	Melanogrammus.aeglefinus	SSP1-2.6 (+1.6Â°C)	158.07	-0.0511945	Distance
845	Melanogrammus.aeglefinus	SSP2-4.5 (+2.6Â°C)	137.974	-0.0413087	Distance
846	Melanogrammus.aeglefinus	SSP5-8.5 (+4.5Â°C)	223.95	-0.083374	Distance
847	Merlangius.merlangus	SSP1-2.6 (+1.6Â°C)	-343.104	0.208167	Distance
848	Merlangius.merlangus	SSP2-4.5 (+2.6Â°C)	102.886	-0.00942986	Distance
849	Merlangius.merlangus	SSP5-8.5 (+4.5Â°C)	-332.948	0.203257	Distance
850	Merluccius.merluccius	SSP1-2.6 (+1.6Â°C)	420.608	-0.168936	Distance
851	Merluccius.merluccius	SSP2-4.5 (+2.6Â°C)	331.994	-0.126787	Distance
852	Merluccius.merluccius	SSP5-8.5 (+4.5Â°C)	569.285	-0.242238	Distance
853	Microchirus.variegatus	SSP1-2.6 (+1.6Â°C)	557.451	-0.219598	Distance
854	Microchirus.variegatus	SSP2-4.5 (+2.6Â°C)	773.125	-0.332777	Distance
855	Microchirus.variegatus	SSP5-8.5 (+4.5Â°C)	1234.13	-0.556962	Distance
856	Micromesistius.poutassou	SSP1-2.6 (+1.6Â°C)	460.882	-0.187941	Distance
857	Micromesistius.poutassou	SSP2-4.5 (+2.6Â°C)	-290.818	0.177824	Distance
858	Micromesistius.poutassou	SSP5-8.5 (+4.5Â°C)	-158.183	0.113487	Distance
859	Microstomus.kitt	SSP1-2.6 (+1.6Â°C)	410.56	-0.156364	Distance
860	Microstomus.kitt	SSP2-4.5 (+2.6Â°C)	146.642	-0.0309805	Distance
861	Microstomus.kitt	SSP5-8.5 (+4.5Â°C)	485.853	-0.193696	Distance
862	Molva.molva	SSP1-2.6 (+1.6Â°C)	-340.505	0.205898	Distance
863	Molva.molva	SSP2-4.5 (+2.6Â°C)	-167.311	0.121427	Distance
864	Molva.molva	SSP5-8.5 (+4.5Â°C)	-313.471	0.190197	Distance
865	Mullus.surmuletus	SSP1-2.6 (+1.6Â°C)	1124.59	-0.483211	Distance
866	Mullus.surmuletus	SSP2-4.5 (+2.6Â°C)	1733.04	-0.781792	Distance
867	Mullus.surmuletus	SSP5-8.5 (+4.5Â°C)	2256.24	-1.04139	Distance
868	Myoxocephalus.scorpius	SSP1-2.6 (+1.6Â°C)	339.874	-0.106377	Distance
869	Myoxocephalus.scorpius	SSP2-4.5 (+2.6Â°C)	445.79	-0.159069	Distance
870	Myoxocephalus.scorpius	SSP5-8.5 (+4.5Â°C)	521.038	-0.196117	Distance
871	Myxine.glutinosa	SSP1-2.6 (+1.6Â°C)	1.77542	0.027576	Distance
872	Myxine.glutinosa	SSP2-4.5 (+2.6Â°C)	-29.4994	0.0425947	Distance
873	Myxine.glutinosa	SSP5-8.5 (+4.5Â°C)	119.662	-0.0304987	Distance
874	Pholis.gunnellus	SSP1-2.6 (+1.6Â°C)	2169.02	-0.972071	Distance
875	Pholis.gunnellus	SSP2-4.5 (+2.6Â°C)	1562.51	-0.692627	Distance
876	Pholis.gunnellus	SSP5-8.5 (+4.5Â°C)	1685.47	-0.756029	Distance
877	Phycis.blennoides	SSP1-2.6 (+1.6Â°C)	210.272	-0.0655612	Distance
878	Phycis.blennoides	SSP2-4.5 (+2.6Â°C)	-368.798	0.22012	Distance
879	Phycis.blennoides	SSP5-8.5 (+4.5Â°C)	471.8	-0.191936	Distance
880	Platichthys.flesus	SSP1-2.6 (+1.6Â°C)	549.928	-0.204966	Distance
881	Platichthys.flesus	SSP2-4.5 (+2.6Â°C)	617.681	-0.238571	Distance
882	Platichthys.flesus	SSP5-8.5 (+4.5Â°C)	446.048	-0.156752	Distance
883	Pleuronectes.platessa	SSP1-2.6 (+1.6Â°C)	249.307	-0.079641	Distance
884	Pleuronectes.platessa	SSP2-4.5 (+2.6Â°C)	-100.555	0.0936504	Distance
885	Pleuronectes.platessa	SSP5-8.5 (+4.5Â°C)	-81.0509	0.0822294	Distance
886	Pollachius.pollachius	SSP1-2.6 (+1.6Â°C)	847.856	-0.353849	Distance
887	Pollachius.pollachius	SSP2-4.5 (+2.6Â°C)	1880.95	-0.855672	Distance
888	Pollachius.pollachius	SSP5-8.5 (+4.5Â°C)	1432.58	-0.641695	Distance
889	Pollachius.virens	SSP1-2.6 (+1.6Â°C)	63.5197	0.00517992	Distance
890	Pollachius.virens	SSP2-4.5 (+2.6Â°C)	219.182	-0.0689661	Distance
891	Pollachius.virens	SSP5-8.5 (+4.5Â°C)	377.451	-0.148795	Distance
892	Raja.brachyura	SSP1-2.6 (+1.6Â°C)	778.634	-0.303079	Distance
893	Raja.brachyura	SSP2-4.5 (+2.6Â°C)	-1564.33	0.834696	Distance
894	Raja.brachyura	SSP5-8.5 (+4.5Â°C)	1611.02	-0.720818	Distance
895	Raja.clavata	SSP1-2.6 (+1.6Â°C)	847.355	-0.343803	Distance
896	Raja.clavata	SSP2-4.5 (+2.6Â°C)	1409.05	-0.624975	Distance
897	Raja.clavata	SSP5-8.5 (+4.5Â°C)	2860.82	-1.32785	Distance
898	Raja.montagui	SSP1-2.6 (+1.6Â°C)	408.03	-0.140633	Distance
899	Raja.montagui	SSP2-4.5 (+2.6Â°C)	539.526	-0.208734	Distance
900	Raja.montagui	SSP5-8.5 (+4.5Â°C)	822.574	-0.349893	Distance
901	Rajella.fyllae	SSP1-2.6 (+1.6Â°C)	-196.532	0.132088	Distance
902	Rajella.fyllae	SSP2-4.5 (+2.6Â°C)	-562.599	0.311729	Distance
903	Rajella.fyllae	SSP5-8.5 (+4.5Â°C)	-665.888	0.364024	Distance
904	Reinhardtius.hippoglossoides	SSP1-2.6 (+1.6Â°C)	-641.03	0.375531	Distance
905	Reinhardtius.hippoglossoides	SSP2-4.5 (+2.6Â°C)	-3072.81	1.56428	Distance
906	Reinhardtius.hippoglossoides	SSP5-8.5 (+4.5Â°C)	-5251.92	2.6602	Distance
907	Scomber.scombrus	SSP1-2.6 (+1.6Â°C)	297.47	-0.107876	Distance
908	Scomber.scombrus	SSP2-4.5 (+2.6Â°C)	-51.2377	0.0605269	Distance
909	Scomber.scombrus	SSP5-8.5 (+4.5Â°C)	279.675	-0.100517	Distance
910	Scophthalmus.maximus	SSP1-2.6 (+1.6Â°C)	71.1567	0.0141903	Distance
911	Scophthalmus.maximus	SSP2-4.5 (+2.6Â°C)	296.786	-0.0961166	Distance
912	Scophthalmus.maximus	SSP5-8.5 (+4.5Â°C)	245.923	-0.0716481	Distance
913	Scophthalmus.rhombus	SSP1-2.6 (+1.6Â°C)	539.458	-0.215247	Distance
914	Scophthalmus.rhombus	SSP2-4.5 (+2.6Â°C)	51.5075	0.0217986	Distance
915	Scophthalmus.rhombus	SSP5-8.5 (+4.5Â°C)	-125.217	0.110232	Distance
916	Scyliorhinus.canicula	SSP1-2.6 (+1.6Â°C)	-306.385	0.197464	Distance
917	Scyliorhinus.canicula	SSP2-4.5 (+2.6Â°C)	-215.754	0.152965	Distance
918	Scyliorhinus.canicula	SSP5-8.5 (+4.5Â°C)	445.699	-0.175551	Distance
919	Sebastes.mentella	SSP1-2.6 (+1.6Â°C)	-297.809	0.187345	Distance
920	Sebastes.mentella	SSP2-4.5 (+2.6Â°C)	-264.216	0.173264	Distance
921	Sebastes.mentella	SSP5-8.5 (+4.5Â°C)	-103.659	0.0919689	Distance
922	Sebastes.norvegicus	SSP1-2.6 (+1.6Â°C)	185.889	-0.0565356	Distance
923	Sebastes.norvegicus	SSP2-4.5 (+2.6Â°C)	138.007	-0.0282779	Distance
924	Sebastes.norvegicus	SSP5-8.5 (+4.5Â°C)	251.697	-0.0893709	Distance
925	Sebastes.viviparus	SSP1-2.6 (+1.6Â°C)	1298.75	-0.56739	Distance
926	Sebastes.viviparus	SSP2-4.5 (+2.6Â°C)	-3512.96	1.83383	Distance
927	Sebastes.viviparus	SSP5-8.5 (+4.5Â°C)	5178.03	-2.43654	Distance
928	Solea.solea	SSP1-2.6 (+1.6Â°C)	961.388	-0.397266	Distance
929	Solea.solea	SSP2-4.5 (+2.6Â°C)	1562.04	-0.697482	Distance
930	Solea.solea	SSP5-8.5 (+4.5Â°C)	1900.47	-0.86082	Distance
931	Sprattus.sprattus	SSP1-2.6 (+1.6Â°C)	222.947	-0.0646289	Distance
932	Sprattus.sprattus	SSP2-4.5 (+2.6Â°C)	192.501	-0.0493833	Distance
933	Sprattus.sprattus	SSP5-8.5 (+4.5Â°C)	226.133	-0.0666335	Distance
934	Squalus.acanthias	SSP1-2.6 (+1.6Â°C)	-232.879	0.154839	Distance
935	Squalus.acanthias	SSP2-4.5 (+2.6Â°C)	-476.267	0.272898	Distance
936	Squalus.acanthias	SSP5-8.5 (+4.5Â°C)	-175.588	0.129039	Distance
937	Trachinus.draco	SSP1-2.6 (+1.6Â°C)	263.49	-0.0735627	Distance
938	Trachinus.draco	SSP2-4.5 (+2.6Â°C)	485.551	-0.180635	Distance
939	Trachinus.draco	SSP5-8.5 (+4.5Â°C)	724.784	-0.300165	Distance
940	Trachurus.trachurus	SSP1-2.6 (+1.6Â°C)	-313.591	0.194021	Distance
941	Trachurus.trachurus	SSP2-4.5 (+2.6Â°C)	-354.949	0.210445	Distance
942	Trachurus.trachurus	SSP5-8.5 (+4.5Â°C)	-139.093	0.105321	Distance
943	Triglops.murrayi	SSP1-2.6 (+1.6Â°C)	-193.194	0.130805	Distance
944	Triglops.murrayi	SSP2-4.5 (+2.6Â°C)	-413.442	0.240271	Distance
945	Triglops.murrayi	SSP5-8.5 (+4.5Â°C)	-995.872	0.526234	Distance
946	Triglops.nybelini	SSP1-2.6 (+1.6Â°C)	1366.79	-0.615352	Distance
947	Triglops.nybelini	SSP2-4.5 (+2.6Â°C)	3074.25	-1.45262	Distance
948	Triglops.nybelini	SSP5-8.5 (+4.5Â°C)	1257.46	-0.560187	Distance
949	Triglops.pingelii	SSP1-2.6 (+1.6Â°C)	-459.27	0.26391	Distance
950	Triglops.pingelii	SSP2-4.5 (+2.6Â°C)	-684.172	0.380233	Distance
951	Triglops.pingelii	SSP5-8.5 (+4.5Â°C)	-3303.21	1.66659	Distance
952	Trisopterus.esmarkii	SSP1-2.6 (+1.6Â°C)	-137.373	0.0987458	Distance
953	Trisopterus.esmarkii	SSP2-4.5 (+2.6Â°C)	324.328	-0.127599	Distance
954	Trisopterus.esmarkii	SSP5-8.5 (+4.5Â°C)	367.298	-0.14955	Distance
955	Trisopterus.luscus	SSP1-2.6 (+1.6Â°C)	-698.441	0.394742	Distance
956	Trisopterus.luscus	SSP2-4.5 (+2.6Â°C)	-1108.62	0.607393	Distance
957	Trisopterus.luscus	SSP5-8.5 (+4.5Â°C)	-1686.95	0.887728	Distance
958	Trisopterus.minutus	SSP1-2.6 (+1.6Â°C)	425.947	-0.168221	Distance
959	Trisopterus.minutus	SSP2-4.5 (+2.6Â°C)	-34.4423	0.0542213	Distance
960	Trisopterus.minutus	SSP5-8.5 (+4.5Â°C)	386.779	-0.148923	Distance
961	Zeus.faber	SSP1-2.6 (+1.6Â°C)	19.5651	0.0388417	Distance
962	Zeus.faber	SSP2-4.5 (+2.6Â°C)	-1708.66	0.880646	Distance
963	Zeus.faber	SSP5-8.5 (+4.5Â°C)	-979.959	0.523694	Distance
